# Supplementary material for: Assessment of a new genomic classification system in acute myeloid leukemia with a normal karyotype
Source: Oncotarget. 2017 Dec 22;9(4):4961–8. doi: 10.18632/oncotarget.23575 (PMC5797026; doi:10.18632/oncotarget.23575)
Supplement: Supplementary file 2 [file oncotarget-09-4961-s002.xlsx]

## Sheet: NKAML_Coverage
Supplementary Table 1: Gene panels of targeted deep sequencing and gene coverage
Patient	Sample collection time	BAIT_TERRITORY	TARGET_TERRITORY	TOTAL_READS	PF_READS	PF_UNIQUE_READS	PCT_PF_READS	PCT_PF_UQ_READS	PF_UQ_READS_ALIGNED	PCT_PF_UQ_READS_ALIGNED	PF_UQ_BASES_ALIGNED	ON_BAIT_BASES	NEAR_BAIT_BASES	OFF_BAIT_BASES	ON_TARGET_BASES	PCT_SELECTED_BASES	PCT_OFF_BAIT	ON_BAIT_VS_SELECTED	MEAN_BAIT_COVERAGE	MEAN_TARGET_COVERAGE	PCT_USABLE_BASES_ON_BAIT	PCT_USABLE_BASES_ON_TARGET	FOLD_ENRICHMENT	ZERO_CVG_TARGETS_PCT	FOLD_80_BASE_PENALTY	PCT_TARGET_BASES_2X	PCT_TARGET_BASES_10X	PCT_TARGET_BASES_20X	PCT_TARGET_BASES_30X	HS_LIBRARY_SIZE	HS_PENALTY_10X	HS_PENALTY_20X	HS_PENALTY_30X
NK-AML-001	control	939071	939071	14060463	14060463	12089409	1	0.859816	11334885	0.937588	1142359861	666043311	167304871	309011679	666043311	0.729497	0.270503	0.799238	709.258	713.684	0.469009	0.469009	1922.03	0.009826	1.76218	0.989079	0.985091	0.981635	0.978171	14913927	3.03295	3.04171	3.0534
NK-AML-001	Dx	939071	939071	16153083	16153083	13775947	1	0.852837	12962464	0.940949	1304989018	611021125	150123532	543844361	611021125	0.583258	0.416742	0.802766	650.666	654.967	0.374524	0.374524	1543.51	0.01046	1.866	0.98727	0.982129	0.977476	0.974071	12062864	4.0048	4.02529	4.04237
NK-AML-002	control	939071	939071	15143915	15143915	13343507	1	0.881113	12589133	0.943465	1268988545	744986805	177314160	346687580	744986805	0.7268	0.2732	0.807748	793.323	799.632	0.487067	0.487067	1935.31	0.01141	1.83402	0.986263	0.982516	0.979574	0.976656	19326179	3.13562	3.1451	3.14826
NK-AML-002	Dx	939071	939071	15327543	15327543	13842862	1	0.903136	13105640	0.946744	1320364626	590102076	158584584	571677966	590102076	0.56703	0.43297	0.788183	628.389	633.666	0.381183	0.381183	1473.31	0.01141	1.68978	0.98611	0.982641	0.979524	0.976695	17034163	3.78971	3.8043	3.81889
NK-AML-003	control	939071	939071	14273868	14273868	12904195	1	0.904043	12140779	0.94084	1223894247	720150984	179923325	323819938	720150984	0.735418	0.264582	0.800102	766.876	771.727	0.499529	0.499529	1939.72	0.009192	1.65963	0.987712	0.984228	0.981802	0.979569	23077511	2.82922	2.83366	2.84106
NK-AML-003	Dx	939071	939071	13940015	13940015	12558022	1	0.900861	11862545	0.944619	1194552478	555116284	147114805	492321389	555116284	0.587861	0.412139	0.790504	591.133	594.789	0.394275	0.394275	1531.93	0.009826	1.60754	0.987137	0.982949	0.979604	0.97656	16156002	3.47244	3.48124	3.49297
NK-AML-004	control	939071	939071	14542008	14542008	12563619	1	0.863954	11842700	0.942619	1193553710	706822609	172608162	314122939	706822609	0.736817	0.263183	0.803727	752.683	756.462	0.481243	0.481243	1952.22	0.008875	1.68853	0.988685	0.984544	0.981406	0.978352	16201864	2.85884	2.86794	2.87856
NK-AML-004	Dx	939071	939071	15951702	15951702	14125981	1	0.885547	13376067	0.946912	1347037963	632351203	142071761	572614999	632351203	0.574908	0.425092	0.816545	673.38	677.727	0.392491	0.392491	1547.53	0.010143	1.84667	0.987246	0.981722	0.977291	0.973333	16054008	3.94957	3.95964	3.97306
NK-AML-005	control	939071	939071	14911532	14911532	13125029	1	0.880193	12294795	0.936744	1239167110	736812589	177087083	325267438	736812589	0.737511	0.262489	0.806229	784.619	789.834	0.48923	0.48923	1960.14	0.010143	1.70591	0.986347	0.982534	0.979946	0.977151	19160482	2.87621	2.88546	2.89009
NK-AML-005	Dx	939071	939071	12625197	12625197	11032761	1	0.873868	10369212	0.939856	1044558894	515631948	128065664	400861282	515631948	0.616239	0.383761	0.801047	549.087	552.934	0.404371	0.404371	1627.3	0.010777	1.82486	0.985011	0.97922	0.973889	0.969553	12188821	3.71029	3.73405	3.74725
NK-AML-006	control	939071	939071	14906904	14906904	12353495	1	0.82871	11643440	0.942522	1173221244	680444807	167273833	325502604	680444807	0.722557	0.277443	0.802678	724.594	729.327	0.451943	0.451943	1911.93	0.010143	1.69217	0.987813	0.98382	0.980214	0.976605	12569651	2.92822	2.94227	2.95319
NK-AML-006	Dx	939071	939071	11620505	11620505	10269189	1	0.883713	9728450	0.947344	979735247	473619343	113926319	392189585	473619343	0.599698	0.400302	0.806098	504.349	507.665	0.403537	0.403537	1593.6	0.010777	1.80023	0.986709	0.980402	0.97509	0.970546	11933081	3.74012	3.75479	3.77191
NK-AML-007	control	939071	939071	20224010	20224010	18474627	1	0.9135	17604158	0.952883	1770141349	600210742	144186437	1025744170	600210742	0.42053	0.57947	0.806304	639.154	642.741	0.293843	0.293843	1117.78	0.009509	1.8004	0.987825	0.981746	0.977112	0.973105	18536307	5.32624	5.33912	5.36059
NK-AML-007	Dx	939071	939071	15342281	15342281	13379101	1	0.872041	12629281	0.943956	1272914823	744113401	186788781	342012641	744113401	0.731315	0.268685	0.799346	792.393	796.356	0.480206	0.480206	1927.08	0.009192	1.64197	0.988928	0.985581	0.982871	0.980329	18169111	2.81587	2.82547	2.83348
NK-AML-008	control	939071	939071	22499867	22499867	20400249	1	0.906683	19292635	0.945706	1942350211	890920232	242689851	808740128	890920232	0.583628	0.416372	0.785914	948.725	955.805	0.392046	0.392046	1512.07	0.01046	1.67685	0.987328	0.983833	0.981518	0.979409	27805465	3.6608	3.66788	3.67496
NK-AML-008	Dx	939071	939071	17900673	17900673	15229801	1	0.850795	14321008	0.940328	1443300379	832648134	205610201	405042044	832648134	0.719364	0.280636	0.801966	886.672	892.944	0.460544	0.460544	1901.8	0.010143	1.80029	0.986577	0.982828	0.98015	0.977464	17521110	3.13265	3.13825	3.15132
NK-AML-009	control	939071	939071	15764530	15764530	13674699	1	0.867435	12885762	0.942307	1298822331	767840418	182950053	348031860	767840418	0.73204	0.26796	0.807581	817.66	822.532	0.482246	0.482246	1948.86	0.009192	1.68898	0.988386	0.984641	0.981671	0.978801	17955362	2.86364	2.8735	2.88336
NK-AML-009	Dx	939071	939071	15227234	15227234	12623036	1	0.828978	11901405	0.942832	1198538515	596166772	149097224	453274519	596166772	0.621811	0.378189	0.79994	634.847	638.973	0.387637	0.387637	1639.74	0.010143	1.75542	0.988438	0.983686	0.979386	0.975543	10792733	3.54702	3.56624	3.58547
NK-AML-010	control	939071	939071	15252144	15252144	12858022	1	0.84303	12102259	0.941222	1219747475	715536647	175883168	328327660	715536647	0.730823	0.269177	0.802693	761.962	766.285	0.464493	0.464493	1933.84	0.009509	1.77381	0.988256	0.984185	0.98071	0.977097	14520844	3.0376	3.04714	3.05986
NK-AML-010	Dx	939071	939071	14584641	14584641	12837116	1	0.88018	12175645	0.948472	1225863670	522836168	131629184	571398318	522836168	0.533881	0.466119	0.798875	556.759	560.153	0.354935	0.354935	1405.99	0.009509	1.70259	0.987592	0.983098	0.978681	0.974737	12588981	4.00755	4.0261	4.04156
NK-AML-011	control	939071	939071	18552148	18552148	15726131	1	0.847672	14803159	0.94131	1491836087	854284511	209150162	428401414	854284511	0.712836	0.287164	0.803326	909.712	915.367	0.455918	0.455918	1887.73	0.009826	1.68576	0.987483	0.98408	0.98174	0.979436	17705112	2.9495	2.9611	2.96691
NK-AML-011	Dx	939071	939071	14717943	14717943	13010271	1	0.883973	12336131	0.948184	1241773390	515026434	123931586	602815370	515026434	0.514553	0.485447	0.806041	548.442	552.397	0.346466	0.346466	1367.25	0.010143	1.72086	0.986017	0.9813	0.976973	0.973137	12644690	4.16852	4.18721	4.19967
NK-AML-012	Dx	939071	939071	13862099	13862099	12042198	1	0.868714	11378663	0.944899	1144602554	540148903	144418247	460035404	540148903	0.598083	0.401917	0.789037	575.195	579.03	0.385801	0.385801	1555.67	0.010143	1.89226	0.986214	0.979658	0.974337	0.970415	12963214	4.02436	4.04604	4.06194
NK-AML-013	control	939071	939071	14615089	14615089	11197964	1	0.766192	10488232	0.93662	1056931183	629632349	149301656	277997178	629632349	0.736977	0.263023	0.808326	670.484	675.447	0.426544	0.426544	1963.81	0.01046	1.92435	0.985919	0.981264	0.977039	0.973302	8931888	3.25137	3.27425	3.29713
NK-AML-013	Dx	939071	939071	14778612	14778612	13361099	1	0.904083	12678279	0.948895	1276001940	484318397	118531656	673151887	484318397	0.472452	0.527548	0.803381	515.742	519.381	0.324471	0.324471	1251.24	0.01046	1.87502	0.986094	0.980098	0.975	0.970888	13674159	4.95786	4.9861	5.00493
NK-AML-014	control	939071	939071	15012731	15012731	12339480	1	0.821934	11602999	0.940315	1169869182	695474575	161006792	313387815	695474575	0.732117	0.267883	0.812014	740.599	747.03	0.45867	0.45867	1959.76	0.012044	1.92534	0.984384	0.979557	0.974851	0.97097	12598080	3.25271	3.27146	3.28083
NK-AML-014	Dx	939071	939071	14299084	14299084	12533327	1	0.876513	11908324	0.950133	1198665161	466421498	109243412	623000251	466421498	0.480255	0.519745	0.810231	496.684	500.251	0.32296	0.32296	1282.74	0.011094	1.8736	0.984322	0.977555	0.971823	0.96727	10637749	4.83783	4.86521	4.89259
NK-AML-015	control	939071	939071	14077963	14077963	12418415	1	0.882117	11704552	0.942516	1179863331	682631648	169051156	328180527	682631648	0.721849	0.278151	0.801509	726.922	731.569	0.480093	0.480093	1907.28	0.010143	1.79747	0.988573	0.984594	0.980794	0.977224	17974797	3.11564	3.12444	3.13617
NK-AML-015	Dx	939071	939071	12113601	12113601	10916103	1	0.901144	10347853	0.947944	1041730435	440325797	105010410	496394228	440325797	0.523491	0.476509	0.807439	468.895	471.855	0.359898	0.359898	1393.41	0.010143	1.82184	0.986806	0.980315	0.974347	0.969692	12527159	4.33181	4.34716	4.36762
NK-AML-016	control	939071	939071	13274176	13274176	11435841	1	0.86151	10785308	0.943115	1087432431	640805768	165421817	281204846	640805768	0.741405	0.258595	0.79482	682.383	686.807	0.477967	0.477967	1942.6	0.009826	1.76104	0.987348	0.983589	0.980197	0.977024	14762673	2.99674	3.01335	3.02442
NK-AML-016	Dx	939071	939071	14201660	14201660	12873976	1	0.906512	12223115	0.949444	1230641676	484461668	118193608	627986400	484461668	0.489708	0.510292	0.803879	515.895	519.355	0.337753	0.337753	1297.74	0.010143	1.62298	0.986495	0.981651	0.977767	0.9743	14111447	4.13694	4.15049	4.16253
NK-AML-017	control	939071	939071	13735623	13735623	12339260	1	0.89834	11607073	0.940662	1170191019	673844120	166289632	330057267	673844120	0.717946	0.282054	0.802068	717.565	723.006	0.485724	0.485724	1898.29	0.010777	1.8444	0.986863	0.983126	0.979861	0.976518	20423596	3.21118	3.21972	3.2297
NK-AML-017	Dx	939071	939071	13792742	13792742	11902002	1	0.862918	11214618	0.942246	1128951265	525072491	134699145	469179629	525072491	0.584411	0.415589	0.79584	559.14	562.783	0.376918	0.376918	1533.22	0.010143	1.74236	0.987603	0.983164	0.979465	0.975957	11478404	3.76679	3.78425	3.79879
NK-AML-018	control	939071	939071	15807463	15807463	14051900	1	0.888941	13233066	0.941728	1334048710	786732653	187971157	359344900	786732653	0.730636	0.269364	0.80715	837.778	843.012	0.492769	0.492769	1944.08	0.009826	1.81684	0.987219	0.982642	0.979337	0.976421	21724247	3.0889	3.09876	3.10205
NK-AML-018	Dx	939071	939071	14021261	14021261	11852981	1	0.845358	11182929	0.94347	1126118117	515021806	144800613	466295698	515021806	0.585926	0.414074	0.780546	548.438	551.829	0.363678	0.363678	1507.65	0.010143	1.54574	0.987917	0.983937	0.981272	0.978907	10078080	3.39652	3.41436	3.42923
NK-AML-019	control	939071	939071	17209285	17209285	15253293	1	0.886341	14389871	0.943394	1450596794	832571791	206722047	411302956	832571791	0.716459	0.283541	0.801094	886.591	892.16	0.479002	0.479002	1892.06	0.01046	1.80966	0.987513	0.983739	0.980848	0.977814	22639781	3.15768	3.16844	3.17562
NK-AML-019	Dx	939071	939071	14778869	14778869	13785560	1	0.932789	13097739	0.950106	1318832068	546393128	131885747	640553193	546393128	0.514303	0.485697	0.805558	581.844	585.584	0.366052	0.366052	1365.76	0.010777	1.68756	0.986309	0.982072	0.978268	0.974659	22359367	4.08647	4.09581	4.10516
NK-AML-020	control	939071	939071	9482790	9482790	8885932	1	0.937059	8359486	0.940755	842257033	444723286	119748651	277785096	444723286	0.67019	0.32981	0.787857	473.578	477.088	0.464336	0.464336	1740.62	0.010777	1.72858	0.985215	0.979088	0.974295	0.970007	21539704	3.27935	3.2911	3.29502
NK-AML-020	Dx	939071	939071	15854518	15854518	13789703	1	0.869765	13021758	0.94431	1309988471	532740524	126984633	650263314	532740524	0.503611	0.496389	0.807519	567.306	571.714	0.332691	0.332691	1340.63	0.011094	1.75912	0.985071	0.979855	0.975185	0.971088	11542577	4.34714	4.3674	4.39105
NK-AML-021	control	939071	939071	9201588	9201588	8384617	1	0.911214	7970257	0.950581	802803346	444666586	115121910	243014850	444666586	0.697292	0.302708	0.794347	473.518	477.428	0.478465	0.478465	1825.93	0.011094	1.68702	0.985378	0.980396	0.975539	0.971796	15325683	3.05825	3.06403	3.0775
NK-AML-021	Dx	939071	939071	15045055	15045055	13602537	1	0.90412	12970327	0.953523	1305984210	575443301	144566151	585974758	575443301	0.551316	0.448684	0.799216	612.779	616.772	0.378693	0.378693	1452.53	0.009826	1.69443	0.986512	0.982213	0.978616	0.975181	16878183	3.85806	3.86766	3.88045
NK-AML-022	control	939071	939071	9529539	9529539	8927986	1	0.936875	8465990	0.948253	853138264	451941824	125701998	275494442	451941824	0.677081	0.322919	0.782388	481.265	485.118	0.469558	0.469558	1746.32	0.010777	1.75133	0.98668	0.98154	0.976987	0.972732	22063904	3.31641	3.32236	3.33029
NK-AML-022	Dx	939071	939071	11930249	11930249	10668741	1	0.89426	10119046	0.948476	1018943620	470494003	111151106	437298511	470494003	0.570831	0.429169	0.808902	501.021	505.232	0.390466	0.390466	1522.17	0.011094	1.86433	0.985069	0.979023	0.973501	0.968928	12811745	4.05387	4.07653	4.09164
NK-AML-023	control	939071	939071	9779128	9779128	9122383	1	0.932842	8684623	0.952013	874188748	443864087	125034285	305290376	443864087	0.650773	0.349227	0.780217	472.663	475.601	0.449395	0.449395	1673.8	0.010777	1.94918	0.988309	0.981746	0.975003	0.969692	20305450	3.84902	3.86128	3.87354
NK-AML-023	Dx	939071	939071	11099044	11099044	10316469	1	0.929492	9772713	0.947292	984120432	430649528	108454096	445016808	430649528	0.547802	0.452198	0.798825	458.591	461.427	0.384164	0.384164	1442.56	0.010143	1.79543	0.987786	0.982476	0.977386	0.972788	16811477	4.11497	4.12896	4.14061
NK-AML-024	control	939071	939071	9780740	9780740	8827343	1	0.902523	8317903	0.942288	838006333	451781429	121366736	264858168	451781429	0.683943	0.316057	0.788245	481.094	484.027	0.457336	0.457336	1777.22	0.009509	1.7601	0.988154	0.982014	0.976315	0.971819	14491633	3.2777	3.28988	3.30002
NK-AML-024	Dx	939071	939071	13718184	13718184	12449999	1	0.907554	11788924	0.946902	1187400388	499608804	120105344	567686240	499608804	0.521908	0.478092	0.806192	532.025	534.918	0.360589	0.360589	1387.05	0.009192	1.83191	0.987373	0.981629	0.976296	0.971868	15110733	4.37324	4.38192	4.40216
NK-AML-026	control	939071	939071	9319999	9319999	7628893	1	0.818551	7162157	0.93882	721068280	399838060	106073000	215157220	399838060	0.701613	0.298387	0.790333	425.78	429.437	0.424763	0.424763	1827.96	0.012678	1.9344	0.984698	0.978012	0.972414	0.967497	7124047	3.51971	3.54882	3.57794
NK-AML-026	Dx	939071	939071	13184558	13184558	10988114	1	0.833408	10354344	0.942322	1042447250	482090961	122438451	437917838	482090961	0.579914	0.420086	0.797465	513.37	516.692	0.362028	0.362028	1524.52	0.010143	1.81295	0.986449	0.980956	0.976465	0.972709	8612492	3.94237	3.96755	3.99554
NK-AML-027	control	939071	939071	10148468	10148468	9135063	1	0.900142	8636848	0.945461	869937593	481441638	130484127	258011828	481441638	0.703413	0.296587	0.786765	512.679	516.582	0.469701	0.469701	1824.38	0.010777	1.72194	0.986263	0.98116	0.97617	0.97188	15168942	3.12465	3.13098	3.14365
NK-AML-027	Dx	939071	939071	15291925	15291925	13361863	1	0.873786	12606656	0.94348	1270650918	731420824	182958152	356271942	731420824	0.719615	0.280385	0.79991	778.877	783.952	0.47357	0.47357	1897.58	0.010143	1.60317	0.987302	0.983723	0.981311	0.979339	17941078	2.78999	2.79957	2.80915
NK-AML-029	control	939071	939071	8652225	8652225	7973809	1	0.921591	7493283	0.939737	755154678	418475634	104702633	231976411	418475634	0.692809	0.307191	0.799872	445.627	449.452	0.478874	0.478874	1826.81	0.011727	1.97128	0.985169	0.978349	0.972165	0.966818	16595335	3.56952	3.58023	3.5945
NK-AML-029	Dx	939071	939071	14375606	14375606	13023517	1	0.905946	12234925	0.939449	1233401034	710179545	177170571	346050918	710179545	0.719434	0.280566	0.800337	756.258	761.527	0.489126	0.489126	1898.12	0.010777	1.65549	0.987277	0.983701	0.980965	0.978697	23091688	2.8831	2.88757	2.89502
NK-AML-030	control	939071	939071	9346326	9346326	8657252	1	0.926273	8171600	0.943902	823290797	427276718	114903751	281110328	427276718	0.658553	0.341447	0.788071	454.999	458.033	0.452634	0.452634	1710.86	0.010143	1.86952	0.987842	0.98197	0.9764	0.971851	17967274	3.61227	3.6239	3.63553
NK-AML-030	Dx	939071	939071	17027119	17027119	15462114	1	0.908088	14618230	0.945422	1472532594	624568720	146892024	701071850	624568720	0.523901	0.476099	0.809592	665.092	669.183	0.363176	0.363176	1398.22	0.009509	1.97983	0.987039	0.9808	0.975525	0.971506	18576171	4.68115	4.6973	4.71345
NK-AML-031	control	939071	939071	9674879	9674879	8270193	1	0.854811	7764313	0.938831	782116758	448081038	99719358	234316362	448081038	0.700407	0.299593	0.817964	477.154	480.135	0.458553	0.458553	1888.62	0.009826	2.3769	0.984561	0.97533	0.968027	0.961035	9623052	4.1796	4.20966	4.24172
NK-AML-031	Dx	939071	939071	14543878	14543878	12718210	1	0.874472	12003071	0.94377	1209357083	609917257	141924751	457515075	609917257	0.621687	0.378313	0.811231	649.49	653.286	0.415211	0.415211	1662.55	0.009509	1.9443	0.987378	0.981808	0.976871	0.972931	14447572	3.87362	3.88276	3.90106
NK-AML-032	control	939071	939071	9345763	9345763	8516250	1	0.911242	8015273	0.941174	807399437	438191920	116419647	252787870	438191920	0.686911	0.313089	0.790088	466.623	469.161	0.464225	0.464225	1789.1	0.009192	1.79069	0.986505	0.980518	0.974744	0.97034	15323130	3.31212	3.32373	3.33533
NK-AML-032	Dx	939071	939071	14679185	14679185	13657641	1	0.930409	12957042	0.948703	1304785420	516074302	122635794	666075324	516074302	0.489514	0.510486	0.807995	549.558	553.233	0.348088	0.348088	1303.87	0.010143	1.85649	0.986713	0.980951	0.976098	0.971754	20599644	4.70283	4.72133	4.73674
NK-AML-033	control	939071	939071	9225748	9225748	8520538	1	0.923561	8058549	0.945779	811997527	435024216	116815390	260157921	435024216	0.679607	0.320393	0.788316	463.25	465.646	0.466864	0.466864	1766.11	0.009192	1.8478	0.987835	0.980733	0.975013	0.969864	17595156	3.46	3.4715	3.483
NK-AML-033	Dx	939071	939071	15383342	15383342	13283268	1	0.863484	12635415	0.951228	1271580575	421333015	102037887	748209673	421333015	0.411591	0.588409	0.805037	448.67	451.684	0.271177	0.271177	1092.3	0.01046	1.98107	0.986229	0.978774	0.972302	0.9667	8910671	6.01494	6.05429	6.10675
NK-AML-034	Dx	939071	939071	13578996	13578996	11664669	1	0.859023	10893779	0.933912	1095670929	537838856	137563140	420268933	537838856	0.616428	0.383572	0.796324	572.735	577.585	0.39216	0.39216	1618.2	0.01141	1.88753	0.985092	0.978946	0.973598	0.969653	12018095	3.8598	3.88497	3.90455
NK-AML-035	control	939071	939071	9519596	9519596	8691915	1	0.913055	8236746	0.947633	829953441	463472330	117429518	249051593	463472330	0.699921	0.300079	0.79785	493.543	496.958	0.482041	0.482041	1840.9	0.01046	1.88958	0.987143	0.980884	0.974873	0.970428	16613662	3.39498	3.40686	3.41874
NK-AML-035	Dx	939071	939071	13743686	13743686	12543966	1	0.912708	11972223	0.954421	1204284534	396468712	90245472	717570350	396468712	0.404152	0.595848	0.814582	422.192	424.821	0.285617	0.285617	1085.27	0.009192	1.67253	0.986224	0.979492	0.974414	0.969811	12272178	5.10456	5.12207	5.14541
NK-AML-036	control	939071	939071	9101948	9101948	8237330	1	0.905007	7766805	0.942879	782660821	430077942	114807489	237775390	430077942	0.696196	0.303804	0.7893	457.982	460.844	0.467834	0.467834	1811.48	0.009826	2.03913	0.987826	0.980679	0.974526	0.969423	14318606	3.72706	3.74404	3.75913
NK-AML-036	Dx	939071	939071	9629505	9629505	8903508	1	0.924607	8400867	0.943546	846016451	410216776	101272828	334526847	410216776	0.604586	0.395414	0.802004	436.833	439.524	0.421782	0.421782	1598.43	0.009509	1.83135	0.987792	0.982218	0.976572	0.972138	15969850	3.79217	3.80421	3.81424
NK-AML-037	control	939071	939071	8559018	8559018	8103432	1	0.946771	7684976	0.948361	774400540	388899248	105023179	280478113	388899248	0.637813	0.362187	0.787369	414.132	416.162	0.449875	0.449875	1655.51	0.009192	1.88309	0.988375	0.982345	0.976453	0.971617	21732547	3.76101	3.7717	3.77884
NK-AML-037	Dx	939071	939071	15559326	15559326	13756747	1	0.884148	12985617	0.943945	1308390050	649324174	163709520	495356356	649324174	0.6214	0.3786	0.798644	691.454	695.248	0.41319	0.41319	1636	0.009192	1.84906	0.988987	0.984927	0.981119	0.977606	16695781	3.73789	3.75258	3.76238
NK-AML-038	control	939071	939071	8460928	8460928	7896407	1	0.933279	7494884	0.949151	754846792	380861205	104673383	269312204	380861205	0.643223	0.356777	0.784416	405.572	408.277	0.445684	0.445684	1663.29	0.010143	1.81456	0.988298	0.981848	0.976562	0.971465	17301406	3.60648	3.61707	3.63472
NK-AML-038	Dx	939071	939071	15665314	15665314	14193142	1	0.906023	13454708	0.947972	1355336109	617519708	153505153	584311248	617519708	0.568881	0.431119	0.800908	657.586	661.548	0.390293	0.390293	1501.98	0.009192	1.75944	0.988616	0.984438	0.980978	0.978041	18723660	3.87495	3.88485	3.89145
NK-AML-039	control	939071	939071	9478082	9478082	8915749	1	0.94067	8451565	0.947937	851788344	460967029	119320240	271501075	460967029	0.681258	0.318742	0.794377	490.876	494.379	0.481535	0.481535	1784.01	0.010777	1.82428	0.986201	0.980998	0.975653	0.971317	23755757	3.37649	3.38831	3.3962
NK-AML-039	Dx	939071	939071	18825914	18825914	17271127	1	0.917412	16432589	0.951449	1655093404	680425868	171831106	802836430	680425868	0.51493	0.48507	0.798381	724.573	729.313	0.357852	0.357852	1355.25	0.009826	1.6463	0.987634	0.983528	0.980899	0.978253	22786502	4.01404	4.02601	4.034
NK-AML-040	control	939071	939071	9491324	9491324	8829137	1	0.930232	8315069	0.941776	837869699	451221424	120048822	266599453	451221424	0.681813	0.318187	0.789856	480.498	483.429	0.470697	0.470697	1775.3	0.01046	1.88105	0.987954	0.982819	0.976815	0.972319	19787816	3.50242	3.5142	3.52009
NK-AML-040	Dx	939071	939071	15455189	15455189	13763386	1	0.890535	12991040	0.943884	1308096452	543348650	133862296	630885506	543348650	0.517707	0.482293	0.802333	578.602	582.224	0.348083	0.348083	1369.3	0.010143	1.79699	0.987859	0.98297	0.978835	0.975171	14195961	4.34671	4.35648	4.37277
NK-AML-041	control	939071	939071	9273450	9273450	8669092	1	0.934829	8238158	0.950291	830399356	459247143	122527954	248624259	459247143	0.700597	0.299403	0.789389	489.044	491.893	0.490325	0.490325	1823.14	0.009826	1.86323	0.987745	0.981837	0.975983	0.971132	21814331	3.37827	3.38988	3.39761
NK-AML-041	Dx	939071	939071	13939951	13939951	12845611	1	0.921496	12223895	0.951601	1231522026	545094966	140551791	545875269	545094966	0.556747	0.443253	0.795008	580.462	583.279	0.387159	0.387159	1459.12	0.008558	1.67609	0.988658	0.984362	0.980734	0.97709	19690227	3.79543	3.80426	3.81602
NK-AML-042	control	939071	939071	9401005	9401005	8876410	1	0.944198	8448194	0.951758	851346320	457610076	128642676	265093568	457610076	0.688618	0.311382	0.780568	487.301	490.799	0.481948	0.481948	1771.94	0.01046	1.75285	0.986694	0.981909	0.976704	0.972562	25361860	3.26992	3.27581	3.2817
NK-AML-042	Dx	939071	939071	14374061	14374061	13181479	1	0.917032	12542276	0.951507	1263324262	602906774	141826510	518590978	602906774	0.589503	0.410497	0.809561	642.025	647.054	0.415288	0.415288	1573.24	0.011094	1.78744	0.985839	0.98132	0.977163	0.973441	20977567	3.75182	3.76544	3.773
NK-AML-043	control	939071	939071	9641376	9641376	9018558	1	0.935402	8559697	0.94912	862595925	455172981	120671540	286751404	455172981	0.667572	0.332428	0.790444	484.706	487.478	0.467429	0.467429	1739.52	0.009826	1.76622	0.98826	0.983429	0.978217	0.97384	21370107	3.35307	3.36513	3.37518
NK-AML-043	Dx	939071	939071	14236183	14236183	12835232	1	0.901592	12172866	0.948395	1226321869	595523901	138120678	492677290	595523901	0.598248	0.401752	0.811734	634.163	638.06	0.414175	0.414175	1600.86	0.009509	1.85483	0.987676	0.983138	0.978913	0.974645	17880281	3.83382	3.8428	3.85775
NK-AML-044	control	939071	939071	9409306	9409306	8730933	1	0.927904	8284563	0.948875	835038400	455591647	124875744	254571009	455591647	0.695139	0.304861	0.78487	485.151	488.191	0.479399	0.479399	1798.58	0.009826	1.9606	0.986955	0.981005	0.975814	0.971344	19602691	3.60158	3.61335	3.62904
NK-AML-044	Dx	939071	939071	11189303	11189303	10156272	1	0.907677	9623255	0.947518	969042072	448651736	115927887	404462449	448651736	0.582616	0.417384	0.794665	477.761	481.057	0.396995	0.396995	1526.25	0.01046	1.70587	0.986893	0.982718	0.978995	0.975301	14021125	3.69803	3.71214	3.7239
NK-AML-045	control	939071	939071	9055583	9055583	8355391	1	0.922678	7923466	0.948306	798406220	428528013	111634407	258243800	428528013	0.676551	0.323449	0.793332	456.332	459.568	0.468534	0.468534	1769.35	0.011094	1.8531	0.985734	0.979139	0.972943	0.968458	16999418	3.46105	3.47237	3.48746
NK-AML-045	Dx	939071	939071	12025712	12025712	9675766	1	0.80459	9128987	0.94349	919580948	450213812	108466458	360900678	450213812	0.607538	0.392462	0.805852	479.425	483.247	0.370669	0.370669	1613.94	0.011727	1.71364	0.98547	0.980927	0.976745	0.972696	7528670	3.52632	3.54894	3.57156
NK-AML-046	control	939071	939071	9122374	9122374	8417047	1	0.922682	7936132	0.942864	799715350	420928348	110307511	268479491	420928348	0.664281	0.335719	0.792357	448.239	450.978	0.456856	0.456856	1735.13	0.009509	1.86355	0.988107	0.982287	0.976587	0.97142	16821503	3.55046	3.56747	3.57503
NK-AML-046	Dx	939071	939071	15440250	15440250	13203466	1	0.855133	12409664	0.939879	1249059455	586930714	140103161	522025580	586930714	0.582065	0.417935	0.807295	625.012	628.834	0.376367	0.376367	1549.04	0.009192	1.65919	0.988182	0.983406	0.979872	0.976567	11971841	3.54802	3.55777	3.57727
NK-AML-047	control	939071	939071	10502798	10502798	9908241	1	0.943391	9384490	0.94714	945833376	498661573	134583528	312588275	498661573	0.66951	0.33049	0.78747	531.016	534.908	0.470088	0.470088	1738	0.01046	1.91039	0.986571	0.980885	0.976159	0.972326	26427518	3.62867	3.64178	3.64615
NK-AML-047	Dx	939071	939071	12006635	12006635	11133101	1	0.927246	10586260	0.950882	1065162644	388381495	101931181	574849968	388381495	0.460317	0.539683	0.79211	413.581	416.668	0.32027	0.32027	1201.99	0.010143	1.68011	0.986255	0.981557	0.977877	0.973972	14586194	4.6234	4.63864	4.65642
NK-AML-048	control	939071	939071	9765108	9765108	8931251	1	0.914609	8423371	0.943135	848681280	446181026	117844168	284656086	446181026	0.66459	0.33541	0.791066	475.13	478.748	0.45239	0.45239	1733.11	0.010777	1.85561	0.986505	0.981009	0.975746	0.971555	16095599	3.54442	3.55659	3.56672
NK-AML-048	Dx	939071	939071	17857515	17857515	16150895	1	0.904431	15253171	0.944416	1536158825	652606011	150653487	732899327	652606011	0.522901	0.477099	0.812447	694.949	698.807	0.361833	0.361833	1400.47	0.009192	1.96294	0.986743	0.981962	0.977648	0.974162	19500692	4.63727	4.64851	4.65974
NK-AML-049	control	939071	939071	9716104	9716104	8863125	1	0.91221	8407899	0.948638	847100715	444531135	123405116	279164464	444531135	0.670447	0.329553	0.782713	473.373	476.593	0.45299	0.45299	1729.92	0.01046	1.98581	0.986906	0.980688	0.975261	0.971098	15901266	3.80107	3.81322	3.82943
NK-AML-049	Dx	939071	939071	17593146	17593146	15762996	1	0.895974	14941875	0.947908	1504794466	655633035	154358688	694802743	655633035	0.538274	0.461726	0.809432	698.172	703.286	0.368974	0.368974	1436.29	0.010777	1.88549	0.986391	0.981766	0.97828	0.975162	18338073	4.33722	4.35388	4.36684
NK-AML-050	control	939071	939071	9388629	9388629	8590606	1	0.915001	8132032	0.946619	819409697	424216142	119110687	276082868	424216142	0.663071	0.336929	0.780775	451.74	454.119	0.447367	0.447367	1706.65	0.009826	2.03641	0.988192	0.98193	0.976051	0.97099	16025701	3.94578	3.96333	3.97697
NK-AML-050	Dx	939071	939071	13398938	13398938	12512177	1	0.933819	11871817	0.948821	1195265657	488502221	118988329	587775107	488502221	0.508247	0.491753	0.804131	520.197	523.15	0.360973	0.360973	1347.29	0.009509	1.81649	0.987833	0.982544	0.977453	0.973507	20067158	4.45379	4.47068	4.48477
NK-AML-051	Dx	939071	939071	11665957	11665957	9981545	1	0.855613	9371307	0.938863	942428869	454787899	122770558	364870412	454787899	0.61284	0.38716	0.787432	484.296	487.228	0.385982	0.385982	1590.82	0.009826	1.88119	0.987171	0.979911	0.97443	0.969581	10186224	3.91771	3.93941	3.96835
NK-AML-052	control	939071	939071	10120242	10120242	9428484	1	0.931646	8928943	0.947018	899776744	476017802	125232738	298526204	476017802	0.668222	0.331778	0.791713	506.903	510.904	0.465705	0.465705	1744.01	0.01141	1.84442	0.986538	0.981634	0.976945	0.972647	21315410	3.49416	3.50679	3.5131
NK-AML-052	Dx	939071	939071	13864554	13864554	12588194	1	0.907941	11933470	0.947989	1200954446	476201893	116157709	608594844	476201893	0.493241	0.506759	0.803907	507.099	510.755	0.340066	0.340066	1307.15	0.010777	1.71971	0.986255	0.981637	0.977929	0.974029	13950798	4.35687	4.36568	4.38917
NK-AML-053	control	939071	939071	10161991	10161991	9431388	1	0.928104	8929242	0.946758	899647024	475892209	129935022	293819793	475892209	0.673405	0.326595	0.785525	506.769	509.39	0.463669	0.463669	1743.8	0.009192	1.90783	0.988505	0.983323	0.97825	0.974067	20868520	3.61396	3.62662	3.63506
NK-AML-053	Dx	939071	939071	12970628	12970628	11534700	1	0.889294	10878457	0.943107	1095677942	570675569	137308479	387693894	570675569	0.646161	0.353839	0.806057	607.702	611.122	0.435619	0.435619	1716.98	0.008875	1.86318	0.988	0.983209	0.978873	0.975184	15508205	3.58996	3.60623	3.61979
NK-AML-054	control	939071	939071	8183600	8183600	7613888	1	0.930384	7185032	0.943675	723813114	380233860	107845066	235734188	380233860	0.674316	0.325684	0.779042	404.904	407.791	0.460029	0.460029	1731.74	0.009826	1.8967	0.986855	0.980998	0.975354	0.970645	17242190	3.62585	3.63601	3.64956
NK-AML-054	Dx	939071	939071	12398173	12398173	10638206	1	0.858046	9971268	0.937307	1004883986	597876092	150513596	256494298	597876092	0.744752	0.255248	0.798883	636.668	640.926	0.477455	0.477455	1961.35	0.010143	1.75116	0.987514	0.983853	0.980894	0.97767	13418545	2.95473	2.9663	2.98172
NK-AML-055	Dx	939071	939071	11370030	11370030	10109821	1	0.889164	9585340	0.948122	963786726	449835544	125431032	388520150	449835544	0.596882	0.403118	0.78196	479.022	482.229	0.391716	0.391716	1538.62	0.009509	1.75996	0.987001	0.980854	0.975285	0.970685	12729875	3.78995	3.80419	3.82319
NK-AML-056	control	939071	939071	9147919	9147919	8560593	1	0.935797	8126223	0.949259	818750656	416255592	107299213	295195851	416255592	0.639456	0.360544	0.795056	443.263	446.311	0.450522	0.450522	1675.98	0.01046	1.94896	0.986947	0.981283	0.975111	0.970273	19754019	3.84511	3.85654	3.86798
NK-AML-056	Dx	939071	939071	12901284	12901284	10069304	1	0.780489	9462249	0.939712	953391309	560771099	144015889	248604321	560771099	0.739242	0.260758	0.79566	597.155	600.634	0.430359	0.430359	1938.98	0.009826	1.70151	0.987632	0.983713	0.980004	0.976793	8472205	2.91242	2.92866	2.94489
NK-AML-057	control	939071	939071	9126150	9126150	8519305	1	0.933505	8045911	0.944433	810839223	431549021	116386433	262903769	431549021	0.675763	0.324237	0.787591	459.549	461.732	0.468189	0.468189	1754.51	0.008875	1.93193	0.988965	0.983524	0.977722	0.972554	20144407	3.64212	3.64779	3.65914
NK-AML-057	Dx	939071	939071	12351380	12351380	10332838	1	0.836574	9681305	0.936945	975474305	579489328	140388471	255596506	579489328	0.737977	0.262023	0.804983	617.088	620.528	0.464524	0.464524	1958.34	0.009509	1.84133	0.988704	0.984221	0.980223	0.976347	11467041	3.1157	3.13113	3.14398
NK-AML-058	control	939071	939071	9674253	9674253	8872712	1	0.917147	8420031	0.948981	848265974	446490195	123724357	278051422	446490195	0.672212	0.327788	0.783021	475.459	478.639	0.456955	0.456955	1735.16	0.010143	1.83387	0.987342	0.981704	0.976375	0.972473	16868450	3.49851	3.51061	3.51868
NK-AML-058	Dx	939071	939071	12060208	12060208	9479997	1	0.786056	8922152	0.941156	898896319	514397941	128574010	255924368	514397941	0.71529	0.28471	0.800032	547.773	551.437	0.422302	0.422302	1886.47	0.010143	1.89497	0.986609	0.981487	0.97637	0.972154	7955078	3.33422	3.36087	3.38752
NK-AML-059	control	939071	939071	9990692	9990692	9240391	1	0.9249	8773295	0.949451	883863831	464747337	129775383	289341111	464747337	0.672641	0.327359	0.781715	494.901	498.055	0.460575	0.460575	1733.37	0.010143	1.75372	0.988211	0.983053	0.978271	0.974375	19395059	3.34713	3.35338	3.36171
NK-AML-059	Dx	939071	939071	12395586	12395586	10899209	1	0.879281	10301188	0.945132	1038090545	606597530	155410866	276082149	606597530	0.734048	0.265952	0.796051	645.955	650.488	0.484521	0.484521	1926.3	0.01046	1.65519	0.98843	0.984793	0.981332	0.978341	15761280	2.84124	2.84901	2.86195
NK-AML-060	control	939071	939071	10212574	10212574	9574783	1	0.937548	9031699	0.94328	910052492	476808080	133324560	299919852	476808080	0.670437	0.329563	0.781483	507.744	511.069	0.462261	0.462261	1727.18	0.009826	1.8123	0.987132	0.982574	0.978318	0.974446	23842659	3.46697	3.4733	3.48387
NK-AML-060	Dx	939071	939071	14359357	14359357	12842308	1	0.894351	12112487	0.943171	1220967380	695893499	185028078	340045803	695893499	0.721495	0.278505	0.789961	741.045	745.35	0.479829	0.479829	1878.88	0.009509	1.74965	0.987836	0.984978	0.982295	0.979812	20391398	3.07723	3.0862	3.09518
NK-AML-061	control	939071	939071	9422533	9422533	8423464	1	0.89397	7939567	0.942554	799777769	427285220	113363409	259129140	427285220	0.675999	0.324001	0.79032	455.008	457.853	0.448982	0.448982	1761.2	0.009826	1.78153	0.986874	0.981764	0.976983	0.972485	12762979	3.3498	3.36152	3.37715
NK-AML-061	Dx	939071	939071	11820877	11820877	9923808	1	0.839515	9309549	0.938102	937477135	519233931	130722357	287520847	519233931	0.693304	0.306696	0.798875	552.923	556.237	0.434903	0.434903	1825.84	0.009826	1.65055	0.986574	0.981963	0.978061	0.974406	10466683	2.99279	3.00764	3.02744
NK-AML-062	control	939071	939071	9937784	9937784	8926068	1	0.898195	8377464	0.938539	843860435	439213619	122740966	281905850	439213619	0.665933	0.334067	0.781582	467.711	470.318	0.437587	0.437587	1715.79	0.009509	1.91186	0.987854	0.981316	0.975544	0.971347	13669452	3.68744	3.70591	3.72233
NK-AML-062	Dx	939071	939071	12532984	12532984	11095611	1	0.885313	10403817	0.937652	1048279536	576562454	144034562	327682520	576562454	0.687409	0.312591	0.800118	613.971	617.621	0.455481	0.455481	1813.13	0.009509	1.82728	0.988092	0.984268	0.980545	0.97698	15850744	3.33254	3.34812	3.35851
NK-AML-063	control	939071	939071	14353347	14353347	12270737	1	0.854904	11608451	0.946027	1168914001	619041299	165131889	384740813	619041299	0.670856	0.329144	0.789419	659.206	663.059	0.427017	0.427017	1745.81	0.009509	1.8067	0.988809	0.985055	0.980942	0.977357	14067493	3.42749	3.43644	3.45135
NK-AML-063	Dx	939071	939071	12060494	12060494	10648004	1	0.882883	10064262	0.945178	1013989049	601528856	144624288	267835905	601528856	0.735859	0.264141	0.806173	640.557	644.731	0.493822	0.493822	1955.61	0.010143	1.75676	0.988114	0.984109	0.980624	0.977236	15963236	2.97123	2.9788	2.99395
NK-AML-064	control	939071	939071	9007636	9007636	8291591	1	0.920507	7824288	0.943641	788348855	424043621	108594406	255710828	424043621	0.675637	0.324363	0.79612	451.557	454.772	0.466099	0.466099	1773.18	0.011094	1.81909	0.986044	0.980004	0.974665	0.970586	16635355	3.39127	3.40246	3.41738
NK-AML-064	Dx	939071	939071	12426874	12426874	10380305	1	0.835311	9727858	0.937146	980363131	590805259	137961931	251595941	590805259	0.743365	0.256635	0.810691	629.138	634.185	0.470718	0.470718	1986.63	0.011727	1.78643	0.985337	0.980905	0.976758	0.972887	11398229	2.97969	2.99516	3.00548
NK-AML-065	control	939071	939071	9842123	9842123	9022195	1	0.916692	8537621	0.946291	859810230	445440146	117003412	297366672	445440146	0.654148	0.345852	0.791973	474.341	478.139	0.448104	0.448104	1707.84	0.010777	1.76435	0.986183	0.981484	0.977056	0.973055	16030978	3.41498	3.4273	3.44167
NK-AML-065	Dx	939071	939071	12834330	12834330	11533471	1	0.898642	10887524	0.943994	1097542825	645900023	157871583	293771219	645900023	0.732337	0.267663	0.803587	687.807	692.393	0.498277	0.498277	1940.01	0.010143	1.76631	0.987186	0.983457	0.98063	0.977865	19629904	3.01133	3.01934	3.02468
NK-AML-066	control	939071	939071	9141510	9141510	8310511	1	0.909096	7870036	0.946998	792606433	422229460	125552578	244824395	422229460	0.691115	0.308885	0.770798	449.625	452.063	0.457308	0.457308	1756.11	0.009192	1.71887	0.989502	0.985395	0.981086	0.977323	14513288	3.23676	3.25394	3.26539
NK-AML-066	Dx	939071	939071	14069992	14069992	12509311	1	0.889077	11791535	0.942621	1186883616	666422890	164958171	355502555	666422890	0.700474	0.299526	0.801585	709.662	713.033	0.468959	0.468959	1850.98	0.008875	1.99171	0.989432	0.984763	0.981126	0.977974	18851877	3.55889	3.56768	3.58527
NK-AML-067	control	939071	939071	9032678	9032678	8266430	1	0.915169	7802389	0.943864	786271408	424128202	112567657	249575549	424128202	0.682583	0.317417	0.790258	451.647	454.957	0.4649	0.4649	1778.21	0.01046	1.94426	0.986191	0.979972	0.974619	0.970189	15771270	3.6192	3.63043	3.64728
NK-AML-067	Dx	939071	939071	13853263	13853263	12376201	1	0.893378	11634646	0.940082	1172840349	697692848	165737865	309409636	697692848	0.736188	0.263812	0.808047	742.961	748.078	0.498644	0.498644	1961.03	0.009826	1.85627	0.987283	0.983287	0.980145	0.97688	20310893	3.13103	3.13965	3.14826
NK-AML-068	control	939071	939071	9823220	9823220	9029043	1	0.919153	8512027	0.942739	857705588	473779429	130112691	253813468	473779429	0.704079	0.295921	0.784543	504.519	507.225	0.47753	0.47753	1820.95	0.009509	1.87168	0.988606	0.983508	0.977995	0.973723	18168385	3.40112	3.40722	3.41944
NK-AML-068	Dx	939071	939071	12853174	12853174	11255816	1	0.875723	10571280	0.939184	1065527182	643110084	147435014	274982084	643110084	0.741929	0.258071	0.813502	684.836	688.851	0.495397	0.495397	1989.67	0.010143	1.99667	0.988036	0.983015	0.978819	0.975128	16197568	3.31991	3.33588	3.34653
NK-AML-069	control	939071	939071	9842960	9842960	9000677	1	0.914428	8449749	0.93879	851401111	471773733	124154861	255472517	471773733	0.699939	0.300061	0.791662	502.383	506.405	0.474555	0.474555	1826.67	0.010777	1.84147	0.986896	0.982415	0.977524	0.973515	17212285	3.33617	3.34227	3.35851
NK-AML-069	Dx	939071	939071	13989506	13989506	12619194	1	0.902047	11831679	0.937594	1192656836	703597539	169961132	319098165	703597539	0.732448	0.267552	0.805438	749.249	753.937	0.497967	0.497967	1944.77	0.009509	1.77815	0.987378	0.983523	0.980545	0.977894	22123643	3.02021	3.02888	3.0361
NK-AML-070	control	939071	939071	9666335	9666335	9040987	1	0.935307	8549511	0.945639	861609551	455357743	124239257	282012551	455357743	0.672691	0.327309	0.785645	484.902	488.145	0.466412	0.466412	1742.22	0.010143	1.92943	0.986638	0.980613	0.97528	0.97067	21564017	3.66323	3.66926	3.6793
NK-AML-070	Dx	939071	939071	13235746	13235746	11873944	1	0.897112	11191434	0.94252	1127705099	638013262	163978384	325713453	638013262	0.711171	0.288829	0.795536	679.409	683.52	0.477265	0.477265	1865.06	0.009192	1.73043	0.987601	0.983522	0.98061	0.977771	19296199	3.06439	3.0768	3.0837
NK-AML-071	control	939071	939071	8194601	8194601	7740725	1	0.944613	7339262	0.948136	739631621	391788310	106755685	241087626	391788310	0.674044	0.325956	0.785865	417.208	420.363	0.473372	0.473372	1746.21	0.010777	1.89353	0.98637	0.980772	0.975164	0.970725	21319446	3.58321	3.59345	3.60369
NK-AML-071	Dx	939071	939071	12953628	12953628	10118105	1	0.781102	9492398	0.93816	956177248	580303513	142412933	233460802	580303513	0.755839	0.244161	0.802948	617.955	622.136	0.44355	0.44355	2000.67	0.010143	1.65462	0.986875	0.983362	0.980369	0.977791	8792636	2.74258	2.75885	2.77647
NK-AML-072	control	939071	939071	8477050	8477050	7980271	1	0.941397	7525320	0.942991	758343326	407602956	109328775	241411595	407602956	0.681659	0.318341	0.788504	434.049	436.761	0.47607	0.47607	1771.87	0.009826	1.91562	0.988149	0.982913	0.977044	0.97229	21377604	3.57478	3.58531	3.59584
NK-AML-072	Dx	939071	939071	13685277	13685277	12046578	1	0.880258	11287959	0.937026	1137685117	686346460	158752234	292586423	686346460	0.742823	0.257177	0.812149	730.878	735.169	0.496556	0.496556	1988.75	0.009192	1.81523	0.987968	0.984142	0.980763	0.97766	17902394	3.01806	3.02655	3.03646
NK-AML-073	control	939071	939071	9814228	9814228	9174054	1	0.934771	8643043	0.942118	870967931	456682922	123999611	290285398	456682922	0.666709	0.333291	0.786459	486.314	489.556	0.46072	0.46072	1728.51	0.010143	1.96609	0.986505	0.980511	0.975342	0.970724	21603415	3.75695	3.76914	3.78539
NK-AML-073	Dx	939071	939071	13155526	13155526	10870789	1	0.826329	10134356	0.932256	1021235530	617887306	145765638	257582586	617887306	0.747774	0.252226	0.809121	657.977	662.086	0.465029	0.465029	1994.54	0.010143	1.78942	0.986477	0.981859	0.978347	0.974833	11438936	2.97422	2.98646	2.99869
NK-AML-074	control	939071	939071	9604607	9604607	8921925	1	0.928921	8388584	0.940221	845200549	437688592	118488250	289023707	437688592	0.658041	0.341959	0.786959	466.087	469.204	0.451195	0.451195	1707.12	0.010143	1.93088	0.987041	0.98119	0.975572	0.971169	19141484	3.74282	3.75472	3.76266
NK-AML-074	Dx	939071	939071	15571906	15571906	13779322	1	0.884883	12898932	0.936108	1300201969	748652330	186380517	365169122	748652330	0.719144	0.280856	0.80067	797.227	802.488	0.476011	0.476011	1898.14	0.009826	1.80334	0.987866	0.984278	0.981194	0.978767	20290820	3.13933	3.14899	3.16025
NK-AML-075	control	939071	939071	9921347	9921347	9252832	1	0.932619	8734705	0.944003	880162521	456505910	129161927	294494684	456505910	0.665409	0.334591	0.779462	486.125	489.35	0.455569	0.455569	1709.79	0.010143	1.73528	0.987684	0.982813	0.978069	0.974013	21066897	3.35377	3.36612	3.37436
NK-AML-075	Dx	939071	939071	12783395	12783395	11430350	1	0.894156	10725017	0.938293	1080882933	637742552	148758774	294381607	637742552	0.727647	0.272353	0.81086	679.121	683.205	0.493944	0.493944	1945.03	0.009826	1.78382	0.986554	0.981549	0.978033	0.974393	18668230	3.0339	3.04183	3.04977
NK-AML-076	control	939071	939071	10014678	10014678	9323601	1	0.930994	8835235	0.94762	890208080	470506338	131855501	287846241	470506338	0.676653	0.323347	0.781102	501.034	504.646	0.465165	0.465165	1742.34	0.01046	1.82843	0.987216	0.982408	0.977208	0.973492	20908919	3.46918	3.4817	3.48588
NK-AML-076	Dx	939071	939071	14922185	14922185	13068652	1	0.875787	12380416	0.947337	1246780628	715930743	174668584	356181301	715930743	0.714319	0.285681	0.803875	762.382	767.027	0.475026	0.475026	1892.96	0.009826	2.11886	0.9872	0.982113	0.978664	0.974934	17973095	3.70277	3.71681	3.72774
NK-AML-077	Dx	939071	939071	10989446	10989446	9781094	1	0.890044	9221113	0.942749	927442585	466518248	120137310	340787027	466518248	0.632552	0.367448	0.795217	496.787	500.065	0.420312	0.420312	1658.22	0.010143	1.93824	0.987187	0.980244	0.974144	0.969212	13412306	3.87146	3.88511	3.90786
NK-AML-078	control	939071	939071	22372156	22372156	17821629	1	0.796599	16822802	0.943954	1689225550	701657532	158000998	829567020	701657532	0.508907	0.491093	0.816205	747.183	752.526	0.310525	0.310525	1369.3	0.01141	2.20037	0.984828	0.977575	0.972765	0.968397	10993523	5.32465	5.35973	5.3948
NK-AML-078	Dx	939071	939071	28063272	28063272	10048060	1	0.35805	9215755	0.917168	926310364	413994244	85455438	426860682	413994244	0.539182	0.460818	0.828901	440.855	444.274	0.146061	0.146061	1473.32	0.012361	3.36571	0.97838	0.963003	0.948646	0.935045	2780128	7.81802	8.13008	8.46525
NK-AML-080	control	939071	939071	13023976	13023976	8336354	1	0.640078	7691566	0.922653	773803720	445794635	102281532	225727553	445794635	0.708288	0.291712	0.813381	474.719	478.078	0.338899	0.338899	1899.17	0.01141	2.21332	0.984204	0.975712	0.969551	0.963596	4437939	3.90144	3.95753	4.02697
NK-AML-080	Dx	939071	939071	10924124	10924124	8449387	1	0.773461	7875549	0.932085	793134664	458005958	101521317	233607389	458005958	0.705463	0.294537	0.818559	487.722	491.28	0.41511	0.41511	1903.64	0.011727	2.31736	0.983069	0.974163	0.967045	0.960296	6663975	4.05399	4.0945	4.1395
NK-AML-081	Dx	939071	939071	12337577	12337577	11026702	1	0.893749	10396516	0.942849	1045331714	487343470	131108683	426879561	487343470	0.591632	0.408368	0.788005	518.963	522.482	0.391096	0.391096	1536.88	0.01046	1.81418	0.985799	0.979241	0.974001	0.969519	14209024	3.9046	3.91997	3.93791
NK-AML-082	control	939071	939071	59932451	59932451	46948138	1	0.783351	44400166	0.945728	4468667095	1717157254	495267851	2256241990	1717157254	0.495097	0.504903	0.776143	1828.57	1836.03	0.283679	0.283679	1266.75	0.007924	1.76372	0.989326	0.986466	0.984278	0.982454	25538332	4.60225	4.61185	4.61826
NK-AML-082	Dx	939071	939071	11712922	11712922	10854203	1	0.926686	10332920	0.951974	1039623777	364672005	100431031	574520741	364672005	0.447376	0.552624	0.784067	388.333	390.648	0.308259	0.308259	1156.34	0.009192	1.95324	0.987462	0.979951	0.972782	0.967381	14872841	5.58554	5.61501	5.63957
NK-AML-083	control	939071	939071	10049280	10049280	8686405	1	0.864381	8183937	0.942155	824167844	442904635	120257993	261005216	442904635	0.683311	0.316689	0.78646	471.641	475.045	0.436369	0.436369	1771.55	0.010143	1.83415	0.986394	0.980454	0.974448	0.969426	10306700	3.43022	3.4491	3.47216
NK-AML-083	Dx	939071	939071	15172856	15172856	13123514	1	0.864934	12345694	0.940731	1244155814	713721905	189425167	341008742	713721905	0.725912	0.274088	0.790261	760.03	765.066	0.465737	0.465737	1891.1	0.009826	1.57098	0.987798	0.984813	0.98233	0.979814	16558645	2.74577	2.75526	2.76001
NK-AML-084	control	939071	939071	29439551	29439551	27768999	1	0.943255	26522333	0.955106	2666040225	792129830	239974481	1633935914	792129830	0.38713	0.61287	0.76749	843.525	848.372	0.266406	0.266406	979.466	0.008875	1.78229	0.989371	0.984802	0.981089	0.977737	38485823	6.00475	6.01407	6.0296
NK-AML-084	Dx	939071	939071	37659934	37659934	28167733	1	0.74795	26490790	0.940466	2664542694	1020680447	278357965	1365504282	1020680447	0.487528	0.512472	0.78572	1086.9	1093.17	0.268342	0.268342	1262.78	0.009509	1.8623	0.987259	0.98246	0.979032	0.976248	13337659	4.88498	4.90301	4.92103
NK-AML-085	control	939071	939071	11641157	11641157	10732456	1	0.921941	10172515	0.947827	1024981996	528952486	146792878	349236632	528952486	0.659275	0.340725	0.782769	563.272	567.12	0.449883	0.449883	1701.22	0.01046	1.87168	0.986597	0.982408	0.978072	0.974462	20796933	3.63962	3.6469	3.65662
NK-AML-085	Dx	939071	939071	13198923	13198923	11532076	1	0.873713	10859874	0.94171	1094314317	637971245	158985618	297357454	637971245	0.728271	0.271729	0.800509	679.364	684.189	0.478565	0.478565	1921.85	0.011094	1.81482	0.98646	0.982291	0.978993	0.975595	15708046	3.1223	3.13466	3.14703
NK-AML-086	Dx	939071	939071	13293600	13293600	11356530	1	0.854286	10765983	0.947999	1082493067	496170451	130090670	456231946	496170451	0.578536	0.421464	0.792274	528.363	532.502	0.369545	0.369545	1511	0.011094	1.93637	0.985167	0.978286	0.972038	0.967323	10722907	4.24835	4.27341	4.29291
NK-AML-087	control	939071	939071	9664980	9664980	8745652	1	0.904881	8278863	0.946626	834098923	451905756	124846894	257346273	451905756	0.691468	0.308532	0.783535	481.226	484.087	0.462941	0.462941	1786.03	0.009509	1.7863	0.988425	0.982933	0.977148	0.972767	14984114	3.30754	3.31963	3.33373
NK-AML-087	Dx	939071	939071	14073999	14073999	12544242	1	0.891306	11852968	0.944893	1194750916	693252370	176751795	324746751	693252370	0.728189	0.271811	0.796838	738.232	742.623	0.4877	0.4877	1912.82	0.01046	1.60394	0.987856	0.984537	0.982352	0.979986	19761282	2.77028	2.77908	2.78349
NK-AML-088	Dx	939071	939071	11589019	11589019	10289155	1	0.887837	9771676	0.949706	982960839	497392327	131264610	354303902	497392327	0.639554	0.360446	0.791198	529.664	533.34	0.424943	0.424943	1668.1	0.01046	1.92542	0.985727	0.979071	0.973076	0.968402	13978927	3.82221	3.83673	3.85366
NK-AML-091	Dx	939071	939071	12115478	12115478	11038944	1	0.911144	10429514	0.944793	1048606726	476456578	136953742	435196406	476456578	0.584977	0.415023	0.776734	507.37	511.012	0.389369	0.389369	1497.86	0.01046	1.79303	0.986955	0.982258	0.977385	0.973478	16153110	3.9564	3.97156	3.98419
NK-AML-092	control	939071	939071	19413411	19413411	18058596	1	0.930212	17178643	0.951272	1726003142	623961224	181864428	920177490	623961224	0.466874	0.533126	0.774313	664.445	668.162	0.318225	0.318225	1191.72	0.008875	1.85086	0.988609	0.982957	0.978903	0.975092	26913832	5.13292	5.1451	5.15322
NK-AML-092	Dx	939071	939071	12002959	12002959	10835010	1	0.902695	10290709	0.949765	1035384056	355956042	98228705	581199309	355956042	0.438663	0.561337	0.783725	379.051	381.788	0.293621	0.293621	1133.33	0.01046	1.61092	0.985929	0.980383	0.975186	0.970812	10923453	4.71187	4.72701	4.7472
NK-AML-097	control	939071	939071	19687251	19687251	16824643	1	0.854596	15901835	0.945151	1599538037	671375752	194972650	733189635	671375752	0.541624	0.458376	0.774949	714.936	719.403	0.337644	0.337644	1383.66	0.009826	1.7088	0.988458	0.983619	0.979582	0.976051	14420484	4.08297	4.10161	4.12024
NK-AML-097	Dx	939071	939071	11456699	11456699	10516452	1	0.91793	10006716	0.95153	1006534430	345361395	100449095	560723940	345361395	0.442916	0.557084	0.774682	367.769	369.765	0.298465	0.298465	1131.11	0.008875	1.5668	0.988935	0.983444	0.978226	0.973946	12222445	4.58534	4.60707	4.62155
NK-AML-098	Dx	939071	939071	15177808	15177808	13058068	1	0.86034	12383022	0.948304	1245774021	632435184	162629502	450709335	632435184	0.638209	0.361791	0.795451	673.469	677.605	0.412559	0.412559	1673.54	0.009826	1.99883	0.987103	0.98036	0.97502	0.970711	14363369	3.95161	3.97064	3.9865
NK-AML-099	control	939071	939071	28781757	28781757	26825714	1	0.932039	25573954	0.953337	2573536560	885361232	250540262	1437635066	885361232	0.441378	0.558622	0.779435	942.805	948.407	0.304566	0.304566	1134.1	0.009826	1.69965	0.987844	0.984614	0.982142	0.979823	36226606	4.94832	4.95744	4.96048
NK-AML-099	Dx	939071	939071	11836259	11836259	11009838	1	0.930179	10494826	0.953223	1056206827	367380578	100228317	588597932	367380578	0.442725	0.557275	0.785658	391.217	394.042	0.307313	0.307313	1146.64	0.011094	1.77496	0.985738	0.978992	0.973728	0.969037	15561400	5.11866	5.14103	5.15594
NK-AML-101	control	939071	939071	27969893	27969893	25523215	1	0.912525	24201454	0.948213	2433359365	852521113	251511900	1329326352	852521113	0.453707	0.546293	0.772188	907.835	912.316	0.301782	0.301782	1154.94	0.007924	1.90861	0.989404	0.984265	0.980424	0.977038	29681250	5.45762	5.4664	5.48395
NK-AML-101	Dx	939071	939071	19386718	19386718	18546678	1	0.956669	17653387	0.951836	1777123630	561890770	169198959	1046033901	561890770	0.411389	0.588611	0.768566	598.347	601.616	0.286963	0.286963	1042.3	0.009192	1.69469	0.989762	0.985838	0.981975	0.978868	36835695	5.36706	5.37315	5.38534
NK-AML-102	Dx	939071	939071	12465654	12465654	11120817	1	0.892117	10531286	0.946989	1058944968	475500413	136170323	447274232	475500413	0.577623	0.422377	0.77738	506.352	509.738	0.377672	0.377672	1480.26	0.010143	1.91631	0.987249	0.980697	0.975449	0.970884	13892684	4.28859	4.30418	4.32496
NK-AML-106	Dx	939071	939071	11698269	11698269	10209107	1	0.872702	9646920	0.944933	970019748	459427647	129390785	381201316	459427647	0.607017	0.392983	0.780254	489.236	492.085	0.388843	0.388843	1561.34	0.009509	1.82254	0.987022	0.980009	0.974268	0.969747	11535336	3.86958	3.8842	3.90612
NK-AML-107	Dx	939071	939071	10416069	10416069	8895585	1	0.854025	8377236	0.94173	842647433	431119069	107283331	304245033	431119069	0.638941	0.361059	0.800738	459.091	462.593	0.4098	0.4098	1686.6	0.01141	2.14164	0.983607	0.975164	0.968733	0.962744	9475864	4.21246	4.24485	4.27723
NK-AML-110	Dx	939071	939071	12832771	12832771	11281698	1	0.879132	10643781	0.943456	1070199573	515022789	128709600	426467184	515022789	0.601507	0.398493	0.800057	548.439	551.849	0.39736	0.39736	1586.43	0.009192	2.04388	0.986593	0.97901	0.973045	0.968292	13156956	4.26692	4.29095	4.3043
NK-AML-115	control	939071	939071	19980298	19980298	18995649	1	0.950719	18293106	0.963016	1837287874	515769190	162101045	1159417639	515769190	0.368952	0.631048	0.760867	549.233	552.363	0.255583	0.255583	925.418	0.008875	2.23629	0.989542	0.983302	0.978647	0.974683	29743416	7.98846	8.00116	8.03078
NK-AML-115	Dx	939071	939071	19174781	19174781	17067938	1	0.890124	16207384	0.949581	1629746293	569415827	160550302	899780164	569415827	0.447902	0.552098	0.780058	606.361	609.515	0.294021	0.294021	1151.78	0.009192	1.66534	0.989628	0.986392	0.98294	0.980019	15643049	4.78543	4.79754	4.81369
NK-AML-117	Dx	939071	939071	11287056	11287056	10457114	1	0.92647	9852853	0.942215	990952775	462292242	133725774	394934759	462292242	0.60146	0.39854	0.775635	492.287	495.856	0.405522	0.405522	1537.88	0.010143	1.92192	0.987555	0.981641	0.975976	0.971703	19480881	4.13042	4.14443	4.15843
NK-AML-118	control	939071	939071	21799150	21799150	20230098	1	0.928022	19300342	0.954041	1940427421	687105140	202803455	1050518826	687105140	0.458615	0.541385	0.772108	731.686	736.317	0.312077	0.312077	1167.31	0.009826	1.7005	0.988091	0.983755	0.980143	0.977274	27904035	4.81006	4.81694	4.83071
NK-AML-118	Dx	939071	939071	12476407	12476407	7038496	1	0.564144	6543434	0.929664	658730501	329221293	83036229	246472979	329221293	0.625836	0.374164	0.798582	350.582	353.049	0.261262	0.261262	1647.55	0.010777	1.99463	0.982708	0.973399	0.965298	0.958055	2896278	4.07407	4.16733	4.26576
NK-AML-121	control	939071	939071	30038228	30038228	25158689	1	0.837556	23915675	0.950593	2406493231	872740200	233090869	1300662162	872740200	0.45952	0.54048	0.789217	929.366	933.606	0.287667	0.287667	1195.53	0.007924	1.81635	0.987074	0.982888	0.979073	0.976244	16776050	5.02202	5.04114	5.06344
NK-AML-121	Dx	939071	939071	11562701	11562701	10830573	1	0.936682	10343062	0.954988	1040538919	337768772	100456524	602313623	337768772	0.421152	0.578848	0.770765	359.684	361.602	0.289227	0.289227	1070.09	0.009192	1.68187	0.987939	0.981292	0.97597	0.971527	15676476	5.20005	5.21465	5.23412
NK-AML-123	Dx	939071	939071	11474324	11474324	10365867	1	0.903397	9780779	0.943556	983242654	447120821	115111689	421010144	447120821	0.571815	0.428185	0.79526	476.131	479.798	0.385813	0.385813	1499.08	0.011094	1.98263	0.985317	0.978127	0.972743	0.968136	14146827	4.37547	4.3969	4.41834
NK-AML-124	Dx	939071	939071	11443431	11443431	10448016	1	0.913014	9950222	0.952355	1000653329	451577636	129878562	419197131	451577636	0.581077	0.418923	0.776632	480.877	483.829	0.39071	0.39071	1487.68	0.010777	1.90484	0.986843	0.979452	0.973317	0.96868	16156870	4.23335	4.25491	4.27168
NK-AML-125	control	939071	939071	19677222	19677222	13391594	1	0.680563	12515713	0.934595	1258168854	710154259	169347996	378666599	710154259	0.699034	0.300966	0.80745	756.231	761.413	0.357328	0.357328	1860.69	0.01046	2.09755	0.982801	0.975883	0.970689	0.96675	7663044	3.74544	3.77625	3.8091
NK-AML-125	Dx	939071	939071	12117808	12117808	10175604	1	0.839723	9657142	0.949049	969993940	361002247	89319332	519672361	361002247	0.464252	0.535748	0.801654	384.425	387.591	0.294961	0.294961	1226.88	0.01141	1.97751	0.982525	0.973565	0.966535	0.960232	6719463	5.36471	5.41103	5.45735
NK-AML-127	Dx	939071	939071	12520564	12520564	11174687	1	0.892507	10638427	0.952011	1069974499	506809696	141217242	421947561	506809696	0.605647	0.394353	0.782081	539.693	543.799	0.400774	0.400774	1561.46	0.01141	1.84339	0.986301	0.979325	0.974548	0.970503	14666803	3.90639	3.92215	3.93791
NK-AML-128	control	939071	939071	38066459	38066459	34878166	1	0.916244	33265621	0.953766	3345784497	1158577825	353850439	1833356233	1158577825	0.45204	0.54796	0.766038	1233.75	1240.59	0.301343	0.301343	1141.53	0.008558	1.69018	0.989782	0.98627	0.984133	0.981966	38585412	4.88613	4.89826	4.9023
NK-AML-128	Dx	939071	939071	13437111	13437111	10646334	1	0.792308	10093806	0.948102	1015267526	347101546	87006415	581159565	347101546	0.42758	0.57242	0.799574	369.622	372.187	0.255758	0.255758	1127.03	0.01046	2.00101	0.983635	0.974765	0.96752	0.960956	5319890	5.91883	5.99581	6.05853
NK-AML-130	Dx	939071	939071	12427068	12427068	11006962	1	0.885725	10458943	0.950212	1051847372	506501496	134077309	411268567	506501496	0.609004	0.390996	0.790693	539.364	542.987	0.403544	0.403544	1587.4	0.01046	1.95319	0.986936	0.979445	0.973747	0.969126	13921418	4.07274	4.08833	4.10652
NK-AML-131	Dx	939071	939071	11554784	11554784	10651081	1	0.92179	10126459	0.950745	1018210144	472833153	128165873	417211118	472833153	0.59025	0.40975	0.786745	503.512	506.819	0.405158	0.405158	1530.84	0.011094	1.86331	0.987706	0.980907	0.974806	0.97046	18406473	4.02749	4.03473	4.05162
NK-AML-132	Dx	939071	939071	11761540	11761540	10731674	1	0.912438	10139931	0.94486	1019770864	501912189	138531250	379327425	501912189	0.628027	0.371973	0.783695	534.477	537.6	0.422515	0.422515	1622.5	0.009509	1.792	0.98704	0.981276	0.975803	0.971773	17935612	3.65466	3.66197	3.67417
NK-AML-134	control	939071	939071	28022515	28022515	25132219	1	0.896858	23832311	0.948277	2397775482	931367750	265445469	1200962263	931367750	0.499135	0.500865	0.778206	991.797	997.191	0.329073	0.329073	1280.48	0.009192	2.14912	0.988779	0.981817	0.977133	0.973451	27300515	5.54119	5.55884	5.5706
NK-AML-134	Dx	939071	939071	12642808	12642808	11902423	1	0.941438	11320815	0.951135	1139703732	367336443	105873414	666493875	367336443	0.415204	0.584796	0.776265	391.17	393.193	0.287673	0.287673	1062.51	0.009192	1.77114	0.988951	0.983515	0.977767	0.973511	17935403	5.51422	5.53014	5.5434
NK-AML-135	Dx	939071	939071	12146172	12146172	10533544	1	0.867232	9948745	0.944482	1000425117	482721959	126595435	391107723	482721959	0.609058	0.390942	0.792234	514.042	518.317	0.393492	0.393492	1590.64	0.011094	1.92683	0.98469	0.977299	0.971234	0.966515	11495299	4.01419	4.03694	4.05211
NK-AML-137	control	939071	939071	31396402	31396402	27116779	1	0.863691	25572025	0.943033	2572784970	1290920795	392899700	888964475	1290920795	0.654474	0.345526	0.766662	1374.68	1379.9	0.407097	0.407097	1654.08	0.00729	1.81805	0.991421	0.987423	0.985011	0.982452	30779193	3.63032	3.64012	3.64666
NK-AML-137	Dx	939071	939071	7825902	7825902	6135720	1	0.784027	5751738	0.937419	579286253	303376659	87927975	187981619	303376659	0.675494	0.324506	0.775295	323.06	325.078	0.383819	0.383819	1726.43	0.010143	1.84703	0.986214	0.977666	0.970118	0.96383	4742025	3.57018	3.61421	3.66313
NK-AML-140	Dx	939071	939071	14560541	14560541	13256971	1	0.910472	12573914	0.948476	1264463018	585693963	168586430	510182625	585693963	0.596522	0.403478	0.776494	623.695	627.748	0.398265	0.398265	1526.95	0.009509	1.72933	0.98718	0.983208	0.979006	0.975166	20027025	3.74464	3.75377	3.76289
NK-AML-143	Dx	939071	939071	12196188	12196188	11042955	1	0.905443	10484193	0.949401	1054488205	521472930	143631898	389383377	521472930	0.630737	0.369263	0.784046	555.307	559.149	0.423337	0.423337	1630.23	0.01046	1.79215	0.988289	0.98302	0.977922	0.973637	17257566	3.63877	3.64641	3.65912
NK-AML-147	control	939071	939071	17861084	17861084	13970139	1	0.782155	13172977	0.942938	1323573388	475842333	114558189	733172866	475842333	0.446066	0.553934	0.805965	506.716	510.729	0.263775	0.263775	1185.15	0.01141	2.22056	0.982663	0.974238	0.967309	0.961581	6954751	6.23548	6.30325	6.36349
NK-AML-147	Dx	939071	939071	22466670	22466670	19114307	1	0.850785	18098008	0.94683	1816799524	698506108	195430670	922862746	698506108	0.492039	0.507961	0.781382	743.827	748.99	0.307829	0.307829	1267.43	0.009192	1.78757	0.987143	0.9832	0.980063	0.977057	14063933	4.66818	4.68246	4.70151
NK-AML-148	control	939071	939071	16238625	16238625	14536500	1	0.89518	13726528	0.94428	1381480870	695886683	207143676	478450511	695886683	0.653668	0.346332	0.770613	741.037	745.694	0.424295	0.424295	1660.55	0.009826	1.92686	0.988091	0.983445	0.979077	0.975697	21342310	3.83434	3.84446	3.85795
NK-AML-148	Dx	939071	939071	20470436	20470436	16801550	1	0.820771	15813206	0.941175	1591751256	822832343	241941262	526977651	822832343	0.668932	0.331068	0.772777	876.22	881.827	0.397982	0.397982	1704.1	0.009509	1.83332	0.987323	0.984238	0.981009	0.978372	14979099	3.55711	3.57638	3.58709
NK-AML-151	control	939071	939071	9236583	9236583	8612667	1	0.932452	8148740	0.946134	819911421	398113566	124197997	297599858	398113566	0.637034	0.362966	0.762215	423.944	427.024	0.426751	0.426751	1600.66	0.01141	1.70809	0.986497	0.982242	0.977262	0.972792	18160186	3.52812	3.53965	3.55117
NK-AML-151	Dx	939071	939071	8397430	8397430	7966397	1	0.948671	7549891	0.947717	760812964	391292826	117072145	252447993	391292826	0.668187	0.331813	0.769708	416.681	419.915	0.461354	0.461354	1695.44	0.01141	1.67966	0.986647	0.981847	0.976849	0.972565	23560007	3.27186	3.28233	3.28583
NK-AML-154	control	939071	939071	17475604	17475604	16333745	1	0.93466	15539674	0.951385	1563293755	567062532	156975903	839255320	567062532	0.463149	0.536851	0.783194	603.855	607.881	0.321275	0.321275	1195.78	0.010143	1.82	0.987106	0.982462	0.978075	0.974893	25477360	5.02583	5.03681	5.0551
NK-AML-154	Dx	939071	939071	20856650	20856650	19730677	1	0.946014	18775278	0.951578	1889845779	716114202	207184701	966546876	716114202	0.488558	0.511442	0.775604	762.577	766.45	0.339951	0.339951	1249.15	0.008558	1.73798	0.988112	0.984537	0.981822	0.979174	38383186	4.59167	4.59822	4.60477
NK-AML-155	Dx	939071	939071	13671110	13671110	11974992	1	0.875934	11479795	0.958647	1151201200	446391217	129121121	575688862	446391217	0.499923	0.500077	0.775641	475.354	478.564	0.323289	0.323289	1278.27	0.010143	3.46786	0.982561	0.971417	0.960645	0.950878	11096680	9.03756	9.12451	9.21145
NK-AML-156	control	939071	939071	19447177	19447177	17973635	1	0.924228	17049351	0.948576	1715357348	676748184	195090995	843518169	676748184	0.508255	0.491745	0.776231	720.657	725.604	0.344548	0.344548	1300.57	0.01046	1.79605	0.987117	0.983263	0.979871	0.976818	26664351	4.56151	4.56761	4.58388
NK-AML-156	Dx	939071	939071	10508949	10508949	7884290	1	0.750245	7429106	0.942267	745861082	263288398	71050614	411522070	263288398	0.448259	0.551741	0.787489	280.371	282.91	0.248057	0.248057	1163.68	0.012678	2.05007	0.982351	0.97228	0.963477	0.955577	3516974	5.91077	6.03055	6.1459
NK-AML-161	control	939071	939071	25732287	25732287	23708781	1	0.921363	22404265	0.944978	2256997416	1113981173	338899859	804116384	1113981173	0.643723	0.356277	0.766739	1186.26	1191.98	0.428626	0.428626	1627.07	0.009192	1.61515	0.989334	0.986668	0.985197	0.983937	43955804	3.27864	3.27864	3.284
NK-AML-161	Dx	939071	939071	8797424	8797424	8161371	1	0.9277	7712790	0.945036	776037798	371697448	111286237	293054113	371697448	0.622371	0.377629	0.769586	395.814	398.078	0.418324	0.418324	1578.94	0.01046	1.86891	0.98751	0.982417	0.976487	0.970673	16023183	3.91554	3.93197	3.94659
NK-AML-164	control	939071	939071	15722736	15722736	14685772	1	0.934047	13902721	0.94668	1400383316	723912087	213715271	462755958	723912087	0.669551	0.330449	0.772068	770.881	775.919	0.455865	0.455865	1704.11	0.009826	1.73196	0.98786	0.984864	0.981826	0.979129	34042347	3.3556	3.36051	3.36868
NK-AML-164	Dx	939071	939071	7611004	7611004	6924001	1	0.909736	6537222	0.944139	657969021	342623866	98509826	216835329	342623866	0.670448	0.329552	0.776689	364.854	367.041	0.445712	0.445712	1716.61	0.009826	1.79044	0.987022	0.981657	0.975671	0.970888	12044800	3.45728	3.47149	3.48569
NK-AML-166	control	939071	939071	21121753	21121753	19663572	1	0.930963	18789450	0.955546	1889675035	603155702	176792127	1109727206	603155702	0.412742	0.587258	0.773328	642.29	645.73	0.282734	0.282734	1052.21	0.008558	1.65572	0.987936	0.983664	0.980118	0.977077	24935833	5.19794	5.21132	5.2247
NK-AML-166	Dx	939071	939071	17605887	17605887	13755741	1	0.781315	12977463	0.943422	1303977119	597206816	163968249	542802054	597206816	0.583733	0.416267	0.784585	635.955	640.36	0.33585	0.33585	1509.78	0.010143	1.69407	0.985892	0.981524	0.977646	0.974369	9149098	3.71955	3.74165	3.76376
NK-AML-167	control	939071	939071	17089216	17089216	15695256	1	0.91843	14838186	0.945393	1493965744	732107184	206590184	555268376	732107184	0.628326	0.371674	0.779918	779.608	784.664	0.424161	0.424161	1615.45	0.009509	1.84193	0.987298	0.983323	0.979656	0.976668	27755484	3.7641	3.77476	3.78541
NK-AML-167	Dx	939071	939071	10341397	10341397	9135940	1	0.883434	8662986	0.948231	871054175	343029840	98449691	429574644	343029840	0.506834	0.493166	0.777001	365.286	367.978	0.328421	0.328421	1298.21	0.01046	1.74397	0.985772	0.980077	0.974335	0.969986	8678107	4.45617	4.48897	4.51083
NK-AML-172	Dx	939071	939071	14288654	14288654	12550735	1	0.878371	11893532	0.947636	1196101037	549471954	148468879	498160204	549471954	0.583513	0.416487	0.787276	585.123	588.634	0.380744	0.380744	1514.39	0.008875	2.05816	0.988529	0.981901	0.976153	0.971935	14170758	4.49707	4.52392	4.53884
NK-AML-177	Dx	939071	939071	12882760	12882760	10985961	1	0.852765	10363679	0.943357	1042075404	495127063	129531971	417416370	495127063	0.599437	0.400563	0.792636	527.252	530.767	0.380528	0.380528	1566.31	0.010143	2.11461	0.985098	0.977984	0.972451	0.967907	10795074	4.47519	4.50732	4.52873
NK-AML-179	Dx	939071	939071	12083018	12083018	10671298	1	0.883165	10084888	0.945048	1014393215	506596593	131455263	376341359	506596593	0.628999	0.371001	0.793974	539.466	542.958	0.415112	0.415112	1646.32	0.010143	1.9816	0.986764	0.979496	0.973691	0.969026	13733180	3.98361	4.00621	4.02127
NK-AML-182	control	939071	939071	19312583	19312583	18313954	1	0.948291	17450779	0.952868	1756042099	686395080	195348933	874298086	686395080	0.50212	0.49788	0.778452	730.93	734.369	0.351894	0.351894	1288.54	0.008558	1.696	0.988971	0.985212	0.981437	0.978126	38799609	4.34543	4.35149	4.35352
NK-AML-182	Dx	939071	939071	10319758	10319758	9473202	1	0.917967	9005702	0.95065	906093427	359390978	104728063	441974386	359390978	0.51222	0.48778	0.774351	382.709	384.951	0.344807	0.344807	1307.54	0.009509	1.68101	0.98797	0.982538	0.976543	0.972063	13024280	4.25671	4.27621	4.28921
NK-AML-184	Dx	939071	939071	22648466	22648466	21057909	1	0.929772	20054753	0.952362	2015502567	774052919	204140330	1037309318	774052919	0.485335	0.514665	0.791309	824.275	829.281	0.338385	0.338385	1266.04	0.009826	2.06803	0.986344	0.979386	0.973484	0.969772	31857621	5.40012	5.40724	5.41911
NK-AML-190	control	939071	939071	35843417	35843417	30355231	1	0.846884	28856426	0.950624	2905431327	1434373930	436983360	1034074037	1434373930	0.644089	0.355911	0.766489	1527.44	1535.3	0.396216	0.396216	1627.46	0.008875	1.76067	0.989309	0.986881	0.985546	0.984128	29493573	3.57559	3.58129	3.58319
NK-AML-190	Dx	939071	939071	7951683	7951683	7276427	1	0.91508	6928522	0.952187	696841183	341434057	106861211	248545915	341434057	0.643325	0.356675	0.761628	363.587	366.098	0.425135	0.425135	1615.22	0.010143	1.85837	0.987263	0.981322	0.975354	0.970287	12997264	3.81307	3.82801	3.84628
NK-AML-197	control	939071	939071	9244522	9244522	8461258	1	0.915273	8012032	0.946908	806600730	392241057	124351658	290008015	392241057	0.640457	0.359543	0.759285	417.691	419.982	0.420095	0.420095	1603.08	0.009192	1.75725	0.989599	0.98427	0.978587	0.974047	14574033	3.62766	3.63923	3.65465
NK-AML-197	Dx	939071	939071	8764030	8764030	8032528	1	0.916534	7605925	0.946891	766359060	396735126	116182283	253441651	396735126	0.669291	0.330709	0.773487	422.476	425.008	0.448204	0.448204	1706.59	0.009826	1.71374	0.988753	0.98469	0.97968	0.975519	15089179	3.31904	3.33545	3.34457
NK-AML-198	control	939071	939071	27235375	27235375	22214503	1	0.815649	20783390	0.935578	2092809963	1084856267	312074451	695879245	1084856267	0.66749	0.33251	0.7766	1155.24	1161.86	0.394382	0.394382	1708.84	0.009192	1.68629	0.98967	0.986399	0.983877	0.981671	19488342	3.26274	3.27122	3.28111
NK-AML-198	Dx	939071	939071	8358380	8358380	7713904	1	0.922895	7337741	0.951236	737443265	357262480	113734128	266446657	357262480	0.638689	0.361311	0.758525	380.442	382.822	0.423198	0.423198	1597.05	0.010777	2.09192	0.9889	0.98087	0.974366	0.968354	14606418	4.3413	4.35701	4.37621
NK-AML-200	Dx	939071	939071	11498314	11498314	10247695	1	0.891235	9649020	0.94158	970193247	443234028	116922784	410036435	443234028	0.577366	0.422634	0.791268	471.992	474.973	0.381661	0.381661	1506.03	0.009826	2.08322	0.986943	0.978288	0.971949	0.966667	12678734	4.58629	4.60774	4.6292
NK-AML-202	Dx	939071	939071	13213396	13213396	11865432	1	0.897985	11184106	0.942579	1124609183	493182276	133220062	498206845	493182276	0.556996	0.443004	0.787325	525.181	528.824	0.369549	0.369549	1445.66	0.01141	2.12379	0.985683	0.977435	0.971426	0.966503	14809787	4.86414	4.88885	4.90806
NK-AML-203	control	939071	939071	30557271	30557271	26079981	1	0.853479	24690339	0.946716	2477834352	1135154941	358433767	984245644	1135154941	0.60278	0.39722	0.760018	1208.81	1214.91	0.367806	0.367806	1510.23	0.008241	2.25819	0.989158	0.984435	0.981612	0.979075	25178466	4.9422	4.96138	4.97098
NK-AML-203	Dx	939071	939071	19949230	19949230	17503756	1	0.877415	16524312	0.944044	1664613900	846720742	254345491	563547667	846720742	0.661454	0.338546	0.769001	901.658	908.13	0.420235	0.420235	1676.82	0.01046	1.91589	0.987775	0.984961	0.982111	0.979304	22195568	3.77472	3.78719	3.79343
NK-AML-204	control	939071	939071	8285688	8285688	7709984	1	0.930518	7337053	0.95163	738954468	380428107	114948253	243578108	380428107	0.670375	0.329625	0.767958	405.111	408.395	0.454593	0.454593	1697.13	0.010777	2.11604	0.986015	0.976911	0.968399	0.961838	17145224	4.12581	4.1414	4.15699
NK-AML-204	Dx	939071	939071	9467265	9467265	8799915	1	0.92951	8342390	0.948008	840609842	432021521	128684050	279904271	432021521	0.667022	0.332978	0.770496	460.052	463.43	0.451814	0.451814	1694.22	0.010143	1.67303	0.987271	0.982795	0.978359	0.974015	19256243	3.2655	3.27142	3.28128
NK-AML-205	control	939071	939071	20792424	20792424	18466519	1	0.888137	17596533	0.952888	1766579137	824672765	282471829	659434543	824672765	0.626717	0.373283	0.744865	878.179	880.066	0.392695	0.392695	1538.89	0.009826	2.37856	0.990704	0.986023	0.981933	0.97874	23069681	5.11581	5.12897	5.14652
NK-AML-205	Dx	939071	939071	17257532	17257532	15370437	1	0.890651	14565164	0.947609	1466294741	731493531	223330367	511470843	731493531	0.651181	0.348819	0.766103	778.954	783.143	0.419672	0.419672	1644.56	0.008875	1.63155	0.98935	0.986652	0.983871	0.981394	21283069	3.27998	3.28539	3.2944
NK-AML-208	control	939071	939071	31185416	31185416	27358106	1	0.877272	26103321	0.954135	2628039542	1338208048	409537296	880294198	1338208048	0.665038	0.334962	0.765677	1425.03	1435.6	0.424865	0.424865	1678.62	0.01046	2.51859	0.988708	0.983321	0.978589	0.975351	34518120	4.95784	4.96772	4.98088
NK-AML-208	Dx	939071	939071	7967458	7967458	7468438	1	0.937368	7088186	0.949085	714241802	359871329	107381185	246989288	359871329	0.654194	0.345806	0.770186	383.221	385.936	0.447204	0.447204	1660.97	0.011094	1.77035	0.986727	0.981507	0.976357	0.972365	17881352	3.52229	3.53225	3.54554
NK-AML-213	control	939071	939071	8394509	8394509	7859213	1	0.936233	7449339	0.947848	749657758	379595984	110888351	259173423	379595984	0.654278	0.345722	0.773921	404.225	407.988	0.447718	0.447718	1669.24	0.012995	2.12493	0.983775	0.974268	0.966911	0.959364	18352910	4.21243	4.22814	4.2456
NK-AML-213	Dx	939071	939071	9003516	9003516	8351787	1	0.927614	7886296	0.944265	794527760	403217342	121048164	270262254	403217342	0.659845	0.340155	0.769109	429.379	432.82	0.44341	0.44341	1672.98	0.011727	1.77385	0.986986	0.982413	0.977511	0.973593	17376714	3.50397	3.51518	3.5264
NK-AML-216	control	939071	939071	39516855	39516855	30340140	1	0.767777	28505313	0.939525	2858086399	1446238830	401251942	1010595627	1446238830	0.646408	0.353592	0.782812	1540.07	1546.11	0.362357	0.362357	1668.11	0.006656	2.36409	0.991659	0.985802	0.981348	0.97806	20966580	4.69279	4.70517	4.72581
NK-AML-216	Dx	939071	939071	8817163	8817163	7678706	1	0.870882	7271608	0.946984	732205282	361070772	118639833	252494677	361070772	0.655159	0.344841	0.752685	384.498	386.9	0.405454	0.405454	1625.62	0.009826	2.35915	0.988345	0.978297	0.969132	0.95984	9143418	4.82665	4.85989	4.90421
NK-AML-218	control	939071	939071	18378544	18378544	17210746	1	0.936459	16379231	0.951686	1647952014	611875399	181305019	854771596	611875399	0.481313	0.518687	0.77142	651.575	654.794	0.329633	0.329633	1223.99	0.007924	1.67039	0.987973	0.983961	0.980782	0.977998	27792146	4.50461	4.51619	4.52391
NK-AML-218	Dx	939071	939071	17746104	17746104	15338831	1	0.864349	14500545	0.945349	1457490032	575156248	145899763	736434021	575156248	0.494724	0.505276	0.797658	612.474	617.135	0.320894	0.320894	1300.89	0.010777	1.91064	0.984052	0.977252	0.972122	0.967893	12434031	4.8691	4.89158	4.90656
NK-AML-219	control	939071	939071	16495621	16495621	15284265	1	0.926565	14523660	0.950236	1462266522	716341904	219715844	526208774	716341904	0.640142	0.359858	0.765275	762.82	767.134	0.429962	0.429962	1614.93	0.009509	2.33882	0.987868	0.980997	0.975875	0.971539	30117708	4.78423	4.79458	4.81182
NK-AML-219	Dx	939071	939071	8755972	8755972	8304722	1	0.948464	7873305	0.948052	793305104	362260993	130822204	300221907	362260993	0.621556	0.378444	0.734685	385.765	387.818	0.409634	0.409634	1505.36	0.009509	1.65029	0.988281	0.984555	0.980858	0.977437	21488111	3.62493	3.63041	3.63955
NK-AML-222	control	939071	939071	26405369	26405369	22862140	1	0.865814	21581676	0.943992	2172150632	1127259721	333726719	711164192	1127259721	0.672599	0.327401	0.771574	1200.4	1207.95	0.422679	0.422679	1710.78	0.009826	2.54843	0.988584	0.982007	0.977573	0.973726	26637691	4.92378	4.94033	4.95413
NK-AML-222	Dx	939071	939071	7572923	7572923	6610398	1	0.872899	6187119	0.935968	623080368	326082038	93129404	203868926	326082038	0.672805	0.327195	0.777846	347.239	349.606	0.426326	0.426326	1725.21	0.009826	1.93152	0.986077	0.977495	0.970923	0.965092	8339526	3.7167	3.7448	3.76979
NK-AML-224	Dx	939071	939071	9848755	9848755	8624346	1	0.875679	8125139	0.942117	817846037	409636073	113811538	294398426	409636073	0.640032	0.359968	0.782573	436.214	439.238	0.411809	0.411809	1651.15	0.010777	1.81503	0.983165	0.974954	0.969282	0.965029	10564166	3.64018	3.6647	3.68105
NK-AML-226	Dx	939071	939071	10227105	10227105	9196547	1	0.899233	8659320	0.941584	871866367	454141615	123230194	294494558	454141615	0.662225	0.337775	0.786567	483.607	487.029	0.43966	0.43966	1717.12	0.011094	1.88771	0.981608	0.974187	0.968884	0.964658	14192574	3.63984	3.65255	3.66738
NK-AML-237	Dx	939071	939071	10552063	10552063	9171438	1	0.869161	8664542	0.944731	865731320	431551552	125281675	308898093	431551552	0.643194	0.356806	0.77501	459.552	462.703	0.404924	0.404924	1643.27	0.010777	2.34874	0.9828	0.9702	0.961412	0.954271	10678511	4.74368	4.77642	4.81134
NK-AML-239	control	939071	939071	26437599	26437599	23042507	1	0.871581	21795074	0.945864	2192359021	1110496362	329952850	751909809	1110496362	0.657032	0.342968	0.770938	1182.55	1188.79	0.415885	0.415885	1669.8	0.009826	2.16144	0.989315	0.982242	0.978029	0.97401	28029541	4.27945	4.28771	4.29873
NK-AML-239	Dx	939071	939071	7693926	7693926	5904400	1	0.767411	5519789	0.93486	555923981	298732463	81937676	175253842	298732463	0.684752	0.315248	0.784754	318.115	320.274	0.384426	0.384426	1771.44	0.011727	2.03996	0.984984	0.976271	0.968219	0.960637	4385020	3.85413	3.9116	3.97226
NK-AML-242	Dx	939071	939071	10293871	10293871	8982350	1	0.872592	8400457	0.935218	845441017	449789659	115577508	280073850	449789659	0.668725	0.331275	0.795571	478.973	482.681	0.432623	0.432623	1753.82	0.011094	1.95417	0.981353	0.973395	0.967847	0.963082	11125444	3.69491	3.714	3.7331
NK-AML-243	control	939071	939071	11927401	11927401	11103019	1	0.930883	10603012	0.954967	1067788328	419280323	122805165	525702840	419280323	0.507671	0.492329	0.773458	446.484	449.323	0.348047	0.348047	1294.43	0.010777	1.61627	0.987833	0.983014	0.977925	0.974116	17965985	4.12543	4.14051	4.15056
NK-AML-243	Dx	939071	939071	10971172	10971172	9501540	1	0.866046	8957360	0.942727	901355536	389851593	114229033	397274910	389851593	0.559247	0.440753	0.773391	415.146	418.285	0.351824	0.351824	1425.81	0.010777	1.71428	0.986923	0.98276	0.978476	0.974265	9033906	3.98781	4.00852	4.03614
NK-AML-247	control	939071	939071	10572561	10572561	9676711	1	0.915267	9174341	0.948085	922980705	453362711	139500758	330117236	453362711	0.642336	0.357664	0.7647	482.778	485.802	0.424565	0.424565	1619.25	0.010143	1.89766	0.986892	0.978217	0.971496	0.966626	16883482	3.87411	3.88733	3.90496
NK-AML-247	Dx	939071	939071	9397174	9397174	8451114	1	0.899325	7972553	0.943373	803043705	405520799	120834857	276688049	405520799	0.655451	0.344549	0.770431	431.832	434.48	0.427262	0.427262	1664.69	0.009509	1.59735	0.987922	0.983643	0.979924	0.976211	12793745	3.17689	3.18861	3.20033
NK-AML-250	Dx	939071	939071	11736153	11736153	10155257	1	0.865297	9576572	0.943016	964172692	493775389	135475513	334921790	493775389	0.652633	0.347367	0.784704	525.813	530.218	0.416565	0.416565	1688.24	0.01141	1.78524	0.982243	0.975048	0.970103	0.965694	11780562	3.50051	3.51515	3.53467
NK-AML-254	Dx	939071	939071	8791888	8791888	7874172	1	0.895618	7366384	0.935512	741550562	380360967	100733038	260456557	380360967	0.648768	0.351232	0.790617	405.04	407.839	0.428344	0.428344	1690.89	0.01046	1.85381	0.981953	0.973409	0.967165	0.961678	11592127	3.63147	3.65316	3.66761
NK-AML-257	Dx	939071	939071	11341600	11341600	9801140	1	0.864176	9216929	0.940394	927832700	464631727	129697707	333503266	464631727	0.640557	0.359443	0.781775	494.778	498.39	0.405614	0.405614	1650.82	0.011094	1.7549	0.983321	0.975383	0.969937	0.965865	10983857	3.5236	3.53772	3.55654
NK-AML-268	control	939071	939071	9198836	9198836	8329363	1	0.90548	7923567	0.951281	797497722	389430405	117122408	290944909	389430405	0.635178	0.364822	0.768785	414.698	417.946	0.419156	0.419156	1609.76	0.011094	2.11084	0.985651	0.976708	0.969115	0.962941	13183363	4.34381	4.36689	4.38804
NK-AML-268	Dx	939071	939071	9322959	9322959	8072475	1	0.86587	7636314	0.945969	769055099	389619191	110988050	268447858	389619191	0.650938	0.349062	0.778293	414.899	417.895	0.413776	0.413776	1670.1	0.01046	1.77074	0.985962	0.981227	0.976342	0.97222	9332655	3.51276	3.53612	3.5556
NK-AML-269	Dx	939071	939071	9768979	9768979	8570574	1	0.877325	8067197	0.941267	812140788	414879902	112912575	284348311	414879902	0.649878	0.350122	0.786066	441.798	444.313	0.420486	0.420486	1684.03	0.009826	1.97473	0.983942	0.975626	0.969634	0.964737	10867852	3.88714	3.91142	3.93166
NK-AML-275	control	939071	939071	15909671	15909671	14677232	1	0.922535	14050814	0.95732	1411106526	698871739	219285627	492949160	698871739	0.650665	0.349335	0.761168	744.216	748.568	0.434926	0.434926	1632.67	0.009192	2.38397	0.987696	0.979664	0.974081	0.969953	27137268	4.8284	4.83847	4.85188
NK-AML-275	Dx	939071	939071	7766740	7766740	7288240	1	0.938391	6904123	0.947296	695769013	351989119	104340513	239439381	351989119	0.655864	0.344136	0.771348	374.827	377.776	0.448713	0.448713	1667.72	0.011094	1.71716	0.986235	0.981619	0.976893	0.972772	17571478	3.40329	3.41785	3.42755
NK-AML-277	control	939071	939071	18707010	18707010	17735713	1	0.948078	16949513	0.955671	1706645181	648824532	194757387	863063262	648824532	0.494293	0.505707	0.76913	690.922	695.118	0.343401	0.343401	1253.27	0.009826	1.59066	0.988394	0.984924	0.982019	0.978739	36862620	4.19046	4.19636	4.19833
NK-AML-277	Dx	939071	939071	10647987	10647987	9085365	1	0.853247	8641929	0.951192	868859844	324606829	93635964	450617051	324606829	0.48137	0.51863	0.776121	345.668	347.902	0.301834	0.301834	1231.59	0.009826	1.63334	0.986193	0.980406	0.974635	0.970079	6678816	4.40402	4.43809	4.47671
NK-AML-279	Dx	939071	939071	33040459	33040459	27769003	1	0.840455	26087418	0.939444	2627708824	1330876832	365731108	931100884	1330876832	0.645661	0.354339	0.784434	1417.23	1424.01	0.398814	0.398814	1669.63	0.008558	1.98884	0.988059	0.984089	0.981084	0.978433	27010263	3.93464	3.94494	3.95525
NK-AML-280	Dx	939071	939071	10288502	10288502	7836109	1	0.761638	7284678	0.929629	733280622	387411345	105461809	240407468	387411345	0.672148	0.327852	0.786026	412.547	415.459	0.37282	0.37282	1741.65	0.011094	1.95971	0.981089	0.971599	0.965125	0.959556	5522189	3.75056	3.78881	3.83981
NK-AML-282	Dx	939071	939071	10202309	10202309	8928978	1	0.875192	8430313	0.944152	847953635	433565381	117760127	296628127	433565381	0.650184	0.349816	0.786405	461.696	464.923	0.42076	0.42076	1685.55	0.011094	2.32462	0.981065	0.971	0.963888	0.958291	11056142	4.57153	4.60968	4.63511
NK-AML-283	Dx	939071	939071	16196305	16196305	12635276	1	0.780133	11929067	0.944108	1197043315	544417440	195774495	456851380	544417440	0.61835	0.38165	0.735508	579.74	583.644	0.332809	0.332809	1499.28	0.010143	2.05508	0.988669	0.982254	0.977316	0.973479	8586260	4.55396	4.5949	4.62902
NK-AML-284	Dx	939071	939071	9763956	9763956	8229415	1	0.842836	7734499	0.93986	778424426	405782415	106189509	266452502	405782415	0.657703	0.342297	0.792587	432.11	435.821	0.411477	0.411477	1718.45	0.011727	1.9115	0.980999	0.972032	0.965965	0.960752	8340763	3.69226	3.72263	3.74693
NK-AML-285	Dx	939071	939071	9106105	9106105	8323158	1	0.91402	7818790	0.939402	787114176	400026003	111475936	275612237	400026003	0.649845	0.350155	0.782062	425.981	428.876	0.434945	0.434945	1675.37	0.011094	1.85661	0.983677	0.975765	0.969976	0.965166	14572824	3.66667	3.68359	3.69675
NK-AML-287	Dx	939071	939071	15495076	15495076	8625777	1	0.556679	7967520	0.923687	800779792	464465320	141687867	194626605	464465320	0.756954	0.243046	0.766251	494.601	498.977	0.296782	0.296782	1912.05	0.012044	4.30153	0.980166	0.966939	0.952869	0.936029	4093764	7.67202	7.94282	8.2652
NK-AML-288	Dx	939071	939071	9062726	9062726	7470135	1	0.82427	7068344	0.946214	711537749	374745009	94044607	242748133	374745009	0.65884	0.34116	0.799388	399.059	401.713	0.409407	0.409407	1736.19	0.010143	1.95006	0.982979	0.973549	0.966485	0.961104	6939881	3.73594	3.76434	3.79842
NK-AML-289	Dx	939071	939071	9959639	9959639	7961922	1	0.799419	7486155	0.940245	753788136	413846980	121278717	218662439	413846980	0.709915	0.290085	0.773364	440.698	443.659	0.41141	0.41141	1809.88	0.011094	2.68884	0.981334	0.970266	0.962278	0.954959	6880838	4.96042	5.02275	5.08509
NK-AML-290	Dx	939071	939071	10073159	10073159	9007760	1	0.894234	8491099	0.942643	854869039	422200683	127892142	304776214	422200683	0.643482	0.356518	0.767508	449.594	452.427	0.414984	0.414984	1628.09	0.010143	1.86953	0.983028	0.975075	0.969241	0.965001	12607523	3.80515	3.81772	3.83867
NK-AML-298	Dx	939071	939071	29974571	29974571	18365591	1	0.612706	17207234	0.936928	1732584513	846732645	251634304	634217564	846732645	0.633947	0.366053	0.770901	901.671	906.996	0.279687	0.279687	1611.06	0.009509	1.44657	0.98963	0.985588	0.982556	0.980117	8351462	2.97666	2.99545	3.0111
NK-AML-299	control	939071	939071	11001228	11001228	9977549	1	0.906949	9473768	0.949509	954209258	394496231	118050312	441662715	394496231	0.537143	0.462857	0.769679	420.092	422.653	0.355042	0.355042	1362.88	0.009509	1.68388	0.989043	0.984566	0.979898	0.975951	13139936	4.08937	4.10322	4.12168
NK-AML-299	Dx	939071	939071	11169621	11169621	10196196	1	0.912851	9686680	0.950029	975334298	387817873	114838540	472677885	387817873	0.515368	0.484632	0.771537	412.98	414.952	0.34377	0.34377	1310.79	0.008558	1.70762	0.988968	0.984216	0.979152	0.974866	13232232	4.31043	4.33157	4.34332
NK-AML-330	Dx	939071	939071	21134357	21134357	16067359	1	0.760248	15038123	0.935942	1496002621	550094282	129041475	816866864	550094282	0.453967	0.546033	0.809992	585.786	589.04	0.257707	0.257707	1212.17	0.009192	3.10021	0.987421	0.974349	0.965894	0.957623	7404117	8.54081	8.64704	8.77097
NK-AML-332	Dx	939071	939071	24971070	24971070	19889934	1	0.796519	18793037	0.944852	1864854015	417012023	112993936	1334848056	417012023	0.284208	0.715792	0.786806	444.069	406.949	0.165345	0.165345	737.163	0.009826	2.60865	0.984363	0.972565	0.963967	0.956214	6119793	11.8114	11.9718	12.1428
NK-AML-333	Dx	939071	939071	22491163	22491163	15877761	1	0.705956	15044702	0.947533	1474971086	312431611	97524551	1065014924	312431611	0.277942	0.722058	0.76211	332.703	322.354	0.137538	0.137538	698.282	0.012678	7.6751	0.97446	0.928545	0.8859	0.845265	4077212	38.5712	41.384	44.9181
NK-AML-336	Dx	939071	939071	38679181	38679181	31017464	1	0.801916	29987506	0.966794	3006648730	503341132	133402505	2369905093	503341132	0.211779	0.788221	0.790493	535.999	539.376	0.128844	0.128844	551.873	0.008875	3.24925	0.984774	0.971626	0.959886	0.949841	8397477	19.6461	19.8925	20.1389
NK-AML-338	Dx	939071	939071	70301551	70301551	51299743	1	0.72971	49106508	0.957247	4932753099	505588722	132972936	4294191441	505588722	0.129453	0.870547	0.791762	538.392	541.083	0.071205	0.071205	337.884	0.006973	1.85303	0.988162	0.979954	0.974596	0.970815	6276492	18.2446	18.4036	18.6005
NK-AML-339	Dx	939071	939071	19153268	19153268	12339183	1	0.644234	11437060	0.92689	1147873079	270606920	69758341	807507818	270606920	0.296518	0.703482	0.795049	288.164	290.084	0.139886	0.139886	777.15	0.010143	2.16481	0.98442	0.97259	0.962268	0.953599	2748623	9.41464	9.65259	9.92228
NK-AML-345	Dx	939071	939071	25280884	25280884	18566061	1	0.734391	17638923	0.950063	1772415290	623575365	153009695	995830230	623575365	0.438151	0.561849	0.802971	664.034	668.935	0.244217	0.244217	1159.8	0.01046	2.58276	0.985768	0.976573	0.969865	0.965011	7953093	7.4065	7.48625	7.56069
NK-AML-346	Dx	939071	939071	26884743	26884743	24622373	1	0.915849	23664399	0.961093	2377680466	798894302	207949275	1370836889	798894302	0.423456	0.576544	0.793464	850.728	856.115	0.294213	0.294213	1107.63	0.009826	2.38472	0.988817	0.980693	0.97502	0.971004	26954436	7.11556	7.13269	7.16125
NK-AML-347	Dx	939071	939071	10264840	10264840	8241315	1	0.802868	7892477	0.957672	793752708	372597939	95618956	325535813	372597939	0.589878	0.410122	0.795781	396.773	400.757	0.359391	0.359391	1547.44	0.014263	2.70782	0.973496	0.961942	0.952419	0.940853	6121651	5.84619	5.9309	6.00909
NK-AML-348	Dx	939071	939071	11322560	11322560	8279123	1	0.731206	8010288	0.967529	804346170	389254739	112537975	302553456	389254739	0.623852	0.376148	0.775728	414.51	419.819	0.340383	0.340383	1595.33	0.017433	4.8255	0.970182	0.954757	0.937667	0.916498	4377382	10.3188	10.7081	11.1336
NK-AML-350	Dx	939071	939071	26758062	26758062	17876362	1	0.668074	16936056	0.947399	1701608261	530346336	130667200	1040594725	530346336	0.388464	0.611536	0.802323	564.756	567.828	0.196238	0.196238	1027.45	0.008875	2.49047	0.986897	0.977799	0.970805	0.964907	5588059	8.09833	8.21678	8.32395
NK-AML-352	Dx	939071	939071	20988583	20988583	16297539	1	0.776495	15386369	0.944092	1546037039	502092185	120879112	923065742	502092185	0.402947	0.597053	0.805964	534.669	537.958	0.236853	0.236853	1070.59	0.009509	2.56171	0.985683	0.976319	0.969297	0.963355	7358296	7.97441	8.05336	8.13668
NK-AML-354	Dx	939071	939071	23639879	23639879	20568935	1	0.870095	19694928	0.957508	1978687007	384599833	93457136	1500630038	384599833	0.241603	0.758397	0.804506	409.554	412.178	0.16108	0.16108	640.754	0.009509	2.56011	0.98522	0.974466	0.966058	0.959012	8982124	13.2868	13.4067	13.5167
NK-AML-355	Dx	939071	939071	53867885	53867885	16040341	1	0.297772	14032870	0.874849	1380041749	307591685	74871249	997578815	307591685	0.277139	0.722861	0.804239	327.549	322.521	0.056536	0.056536	734.754	0.011727	5.11937	0.979007	0.947809	0.91425	0.883622	2214336	24.7026	26.8338	29.5759
NK-AML-359	Dx	939071	939071	82675661	82675661	63923558	1	0.773185	61466040	0.961555	6145971563	577821513	146862670	5421287380	577821513	0.117912	0.882088	0.797343	615.312	618.64	0.069198	0.069198	309.929	0.006339	2.71333	0.989319	0.978829	0.971645	0.964591	8249263	29.1391	29.4578	29.7411
NK-AML-360	Dx	939071	939071	23417345	23417345	16250544	1	0.693953	15493907	0.953439	1526547342	615860686	161350156	749336500	615860686	0.50913	0.49087	0.792398	655.819	662.521	0.260389	0.260389	1329.94	0.02599	17.4348	0.947828	0.89028	0.849799	0.814772	7746398	46.4794	50.4872	55.5711
NK-AML-361	Dx	939071	939071	25167675	25167675	20036186	1	0.796108	17030520	0.849988	1707207067	607233586	170157164	929816317	607233586	0.455358	0.544642	0.781118	646.632	652.032	0.238886	0.238886	1172.54	0.011727	6.26954	0.980783	0.963378	0.944963	0.926787	17117781	17.839	18.0405	18.2251
NK-AML-362	Dx	939071	939071	23538512	23538512	20276246	1	0.861407	18982255	0.936182	1898496016	748922128	264189478	885384410	748922128	0.533639	0.466361	0.73923	797.514	807.133	0.315019	0.315019	1300.43	0.016799	16.1427	0.971929	0.924785	0.881033	0.846132	17052005	42.2733	43.8188	45.4832
NK-AML-363	Dx	939071	939071	10249642	10249642	9187745	1	0.896397	8725980	0.949741	876407982	413109458	112620183	350678341	413109458	0.599869	0.400131	0.785783	439.913	443.834	0.399057	0.399057	1553.88	0.012995	2.26446	0.977682	0.96658	0.958968	0.952977	12281059	4.82727	4.85939	4.88723
NK-AML-364	Dx	939071	939071	11108156	11108156	9194803	1	0.827752	8705375	0.946771	867970116	374854266	107965951	385149899	374854266	0.556264	0.443736	0.776385	399.176	402.712	0.334117	0.334117	1423.7	0.012995	2.34135	0.977552	0.966044	0.957478	0.949977	8596085	5.46462	5.51786	5.56223
NK-AML-365	Dx	939071	939071	11582863	11582863	9785767	1	0.844849	9167060	0.936775	922511226	440642445	116035787	365832994	440642445	0.603438	0.396562	0.791557	469.232	473.463	0.37666	0.37666	1574.61	0.013312	1.96458	0.976159	0.966487	0.960014	0.955199	8928483	4.14186	4.17077	4.19727
NK-AML-367	Dx	939071	939071	11250468	11250468	9649734	1	0.857718	9375794	0.971612	942155799	404905900	140203578	397046321	404905900	0.578577	0.421423	0.742797	431.177	435.969	0.356338	0.356338	1416.74	0.016482	7.38931	0.969804	0.940459	0.909081	0.876105	8927425	17.6788	18.1764	18.713
NK-AML-368	Dx	939071	939071	22950969	22950969	19879168	1	0.866158	18796069	0.945516	1890751428	691010000	190264597	1009476831	691010000	0.466098	0.533902	0.784103	735.844	740.131	0.2981	0.2981	1204.78	0.009826	1.95802	0.988451	0.983248	0.977445	0.973774	15701466	5.37918	5.4009	5.42503
NK-AML-369	Dx	939071	939071	11961142	11961142	10919890	1	0.912947	10476848	0.959428	1052466139	387485502	110250533	554730104	387485502	0.472924	0.527076	0.778496	412.626	416.124	0.320746	0.320746	1213.69	0.013629	2.22526	0.977391	0.965906	0.957899	0.951599	12968423	6.07556	6.1136	6.14403
NK-AML-370	Dx	939071	939071	21858960	21858960	19825209	1	0.90696	18685570	0.942516	1880631836	741660622	203007787	935963427	741660622	0.502314	0.497686	0.785102	789.781	794.26	0.335934	0.335934	1300.05	0.008875	1.90014	0.989236	0.983868	0.978731	0.975544	23812231	4.82544	4.8391	4.85731
NK-AML-371	Dx	939071	939071	11416236	11416236	10333722	1	0.905178	9757537	0.944242	980876089	425204247	117526188	438145654	425204247	0.553312	0.446688	0.783454	452.792	456.659	0.368768	0.368768	1429.04	0.013312	1.88702	0.976133	0.966604	0.960201	0.95524	13778700	4.37324	4.39461	4.40886
NK-AML-372	Dx	939071	939071	10851878	10851878	9192852	1	0.847121	8683660	0.94461	873625132	399780027	119231534	354613571	399780027	0.59409	0.40591	0.770272	425.719	429.563	0.36475	0.36475	1508.54	0.012995	1.78242	0.976968	0.968218	0.962272	0.957906	8394214	3.92213	3.94941	3.97442
NK-AML-373	Dx	939071	939071	12605624	12605624	10679493	1	0.847201	10134851	0.949001	1019797886	465445066	134409898	419942922	465445066	0.58821	0.41179	0.775929	495.644	499.82	0.36558	0.36558	1504.58	0.012678	1.67164	0.978733	0.970465	0.96471	0.960593	9718327	3.68318	3.6991	3.72034
NK-AML-374	Dx	939071	939071	11887880	11887880	9584660	1	0.806255	9066591	0.945948	901206650	381741601	109439412	410025637	381741601	0.545026	0.454974	0.777191	406.51	410.923	0.317939	0.317939	1396.38	0.01458	2.53656	0.976613	0.964133	0.95539	0.948031	7117581	6.05971	6.12476	6.19463
NK-AML-375	Dx	939071	939071	16151569	16151569	11606114	1	0.718575	11058978	0.952858	1098642560	302704860	78209810	717727890	302704860	0.346714	0.653286	0.794679	322.345	331.961	0.18556	0.18556	908.286	0.041204	33.1961	0.917288	0.781233	0.664909	0.580082	4035880	168.063	-1	-1
NK-AML-377	Dx	939071	939071	11899130	11899130	9720970	1	0.816948	9151479	0.941416	920931175	426267387	118115352	376548436	426267387	0.591122	0.408878	0.783029	453.925	458.377	0.354687	0.354687	1525.86	0.013946	1.80463	0.975561	0.966391	0.960022	0.955783	7470228	3.93016	3.96008	3.98501
NK-AML-383	Dx	939071	939071	27208539	27208539	17856716	1	0.656291	17518355	0.981051	1752410731	623286823	408892592	720231316	623286823	0.589005	0.410995	0.603855	663.727	562.699	0.22681	0.22681	1172.5	0.33851	?	0.509128	0.354784	0.303766	0.279671	7027316	-1	-1	-1
NK-AML-385	Dx	939071	939071	18820965	18820965	16388802	1	0.870774	15440919	0.942163	1549370170	916026813	217417491	415925866	916026813	0.731552	0.268448	0.80818	975.461	983.134	0.481887	0.481887	1949	0.011094	2.73854	0.983589	0.973308	0.966246	0.96165	21362929	4.65181	4.66356	4.68314
NK-AML-386	Dx	939071	939071	28265748	28265748	13526536	1	0.478549	11741668	0.868047	1139257597	456405124	145543941	537308532	456405124	0.52837	0.47163	0.758212	486.018	473.71	0.159871	0.159871	1320.65	0.01046	1.89484	0.986195	0.97648	0.970438	0.965581	4425275	4.8105	4.88594	4.97144
NK-AML-388	Dx	939071	939071	23353944	23353944	11658099	1	0.499192	10845624	0.930308	1042124090	339931566	112964531	589227993	339931566	0.434589	0.565411	0.750573	361.987	342.411	0.144115	0.144115	1075.3	0.012044	4.69057	0.980516	0.959235	0.938497	0.9154	3354150	15.0766	15.8805	16.842
NK-AML-399	Dx	939071	939071	43461228	43461228	14666232	1	0.337456	13776599	0.939341	1313989159	338503996	122093100	853392063	338503996	0.350533	0.649467	0.734924	360.467	324.677	0.077115	0.077115	849.242	0.01141	7.0582	0.978646	0.947128	0.907931	0.865569	2548534	30.3295	34.3564	40.2103
NK-AML-401	Dx	939071	939071	24077270	24077270	14655010	1	0.608666	13881097	0.947191	1349824900	466580605	141477098	741767197	466580605	0.450472	0.549528	0.767329	496.853	468.731	0.191866	0.191866	1139.49	0.011727	2.04686	0.983213	0.974261	0.967305	0.961543	4325520	6.00778	6.10189	6.20645
NK-AML-403	Dx	939071	939071	12125047	12125047	8896123	1	0.733698	7977196	0.896705	786755100	383068591	93715928	309970581	383068591	0.606014	0.393986	0.803442	407.923	410.814	0.312804	0.312804	1605.08	0.011094	2.2823	0.981327	0.969814	0.961527	0.954823	5449729	4.75131	4.81269	4.87861
NK-AML-404	Dx	939071	939071	19968985	19968985	10825170	1	0.542099	10019112	0.925539	977915948	418783400	124929547	434203001	418783400	0.555991	0.444009	0.770229	445.955	442.227	0.207641	0.207641	1411.72	0.012678	5.97604	0.977841	0.949898	0.925508	0.90167	4577388	14.5728	15.2425	16.0304
NK-AML-406	Dx	939071	939071	72163060	72163060	10067396	1	0.139509	8282170	0.822673	798096437	262499489	62088830	473508118	262499489	0.406703	0.593297	0.808715	279.531	219.841	0.036016	0.036016	1084.26	0.016165	7.09166	0.962344	0.912001	0.855621	0.799106	1925520	24.85	30.0709	40.5851
NK-AML-407	Dx	939071	939071	11483667	11483667	9200095	1	0.801146	8653637	0.940603	862988845	452291461	114079445	296617939	452291461	0.65629	0.34371	0.798578	481.637	484.379	0.389957	0.389957	1727.72	0.009826	2.00987	0.984262	0.976227	0.969078	0.963659	8911109	3.85784	3.88502	3.9122
NK-AML-412	Dx	939071	939071	23771016	23771016	10764870	1	0.452857	9985277	0.92758	972043778	371341048	101635937	499066793	371341048	0.48658	0.51342	0.785114	395.434	366.461	0.154669	0.154669	1259.35	0.011727	4.88614	0.977806	0.947828	0.92499	0.905254	3012846	13.5069	14.3152	15.2761
NK-AML-416	Dx	939071	939071	12277015	12277015	11148318	1	0.908064	10565398	0.947712	1046193751	513106167	143247464	389840120	513106167	0.627373	0.372627	0.781753	546.398	550.519	0.413802	0.413802	1616.79	0.011094	2.62152	0.985282	0.974202	0.965506	0.959432	17187289	5.36907	5.39179	5.42712
NK-AML-417	Dx	939071	939071	21186422	21186422	17219760	1	0.812773	16082063	0.933931	1588337160	720080937	211658917	656597306	720080937	0.586613	0.413387	0.772835	766.801	709.957	0.336513	0.336513	1494.51	0.008875	1.7232	0.988598	0.983696	0.97957	0.976317	11240013	3.82135	3.84173	3.86211
NK-AML-418	Dx	939071	939071	21804732	21804732	16908432	1	0.775448	15769687	0.932652	1546001973	643350411	190313199	712338363	643350411	0.539238	0.460762	0.771715	685.092	686.37	0.29213	0.29213	1371.82	0.009509	2.82457	0.985557	0.97375	0.966239	0.959391	11961853	6.84559	6.8956	6.94561
NK-AML-419	Dx	939071	939071	23715155	23715155	13670939	1	0.576464	11531031	0.84347	1130123994	558882919	125530832	445710243	558882919	0.605609	0.394391	0.816586	595.144	466.209	0.233332	0.233332	1630.25	0.01046	2.16842	0.983599	0.973003	0.965645	0.959718	5055341	4.45493	4.5249	4.59746
NK-AML-420	Dx	939071	939071	12483218	12483218	11361031	1	0.910104	10762359	0.947305	1083519653	607692467	156623287	319203899	607692467	0.705401	0.294599	0.79508	647.121	651.248	0.481988	0.481988	1848.87	0.009826	1.70484	0.985677	0.979549	0.975564	0.97228	20103987	3.05041	3.05824	3.06607
NK-AML-421	Dx	939071	939071	11338242	11338242	9910918	1	0.874114	9321638	0.940542	938297851	530178560	139002785	269116506	530178560	0.713186	0.286814	0.792279	564.578	568.847	0.462972	0.462972	1862.69	0.010777	1.7503	0.983963	0.977826	0.972613	0.968354	13028112	3.11275	3.12336	3.13633
NK-AML-422	Dx	939071	939071	22727380	22727380	13363310	1	0.587983	12653554	0.946888	1240254091	412113691	121781531	706358869	412113691	0.430472	0.569528	0.7719	438.853	308.178	0.179534	0.179534	1095.38	0.01046	2.82732	0.980917	0.962779	0.948774	0.934022	3271122	8.75492	9.00171	9.27787
NK-AML-424	Dx	939071	939071	10371489	10371489	9557708	1	0.921537	9010611	0.942759	907267527	505997633	131934842	269335052	505997633	0.703136	0.296864	0.793184	538.828	542.902	0.483043	0.483043	1838.54	0.010777	1.86564	0.984066	0.976552	0.971185	0.966607	19192284	3.35595	3.36242	3.37319
NK-AML-426	Dx	939071	939071	11605359	11605359	10688101	1	0.920963	9989948	0.934679	1002740138	461147625	154021727	387570786	461147625	0.613488	0.386512	0.749627	491.068	493.66	0.393423	0.393423	1516.04	0.008558	2.83713	0.987337	0.977831	0.970837	0.964572	18460185	6.20497	6.23355	6.26688
NK-AML-427	Dx	939071	939071	12495173	12495173	10085526	1	0.807154	9603211	0.952178	962519184	495589642	131511292	335418250	495589642	0.65152	0.34848	0.790287	527.745	442.693	0.392698	0.392698	1697.35	0.010777	2.65085	0.985279	0.975765	0.968985	0.963362	6811217	5.20831	5.27573	5.34034
NK-AML-428	Dx	939071	939071	22560513	22560513	15689014	1	0.695419	15217515	0.969947	1526958251	679768134	287573091	559617026	679768134	0.633509	0.366491	0.702718	723.873	673.819	0.298326	0.298326	1467.55	0.008241	3.7855	0.98861	0.982057	0.975962	0.969406	7335157	8.65011	8.81335	8.98204
NK-AML-429	Dx	939071	939071	11007694	11007694	10136084	1	0.920818	9611664	0.948262	968073009	555328671	143274940	269469398	555328671	0.721644	0.278356	0.794912	591.36	595.611	0.499496	0.499496	1891.04	0.010143	2.04677	0.984032	0.97546	0.96991	0.964913	20172862	3.57955	3.5934	3.60263
NK-AML-431	Dx	939071	939071	24703258	24703258	22330494	1	0.903949	20984063	0.939704	2114494799	1240583548	292238651	581672600	1240583548	0.724912	0.275088	0.809346	1321.08	1329.61	0.497222	0.497222	1934.1	0.010777	2.15495	0.985652	0.980104	0.975622	0.97277	38839622	3.68111	3.68879	3.69391
NK-AML-432	Dx	939071	939071	12340155	12340155	9858684	1	0.798911	9302668	0.943601	934541935	481539592	121231526	331770817	481539592	0.644991	0.355009	0.798876	512.783	516.123	0.386358	0.386358	1698.61	0.011094	4.96272	0.982955	0.962206	0.944761	0.928987	7848370	9.82804	10.0138	10.2305
NK-AML-433	Dx	939071	939071	9257449	9257449	8746054	1	0.944759	8367025	0.956663	841020642	435117031	120105878	285797733	435117031	0.660178	0.339822	0.78368	463.348	466.132	0.465365	0.465365	1705.53	0.009826	2.21968	0.983714	0.972664	0.965248	0.959876	22728893	4.301	4.31267	4.33213
NK-AML-434	Dx	939071	939071	13054976	13054976	11557857	1	0.885322	11035138	0.954774	1104607810	551755927	149855980	402995903	551755927	0.635168	0.364832	0.786412	587.555	591.819	0.418456	0.418456	1646.64	0.011094	2.56199	0.983314	0.972564	0.964871	0.959219	17586926	5.15022	5.17431	5.20108
NK-AML-435	Dx	939071	939071	11288884	11288884	10440147	1	0.924817	9924612	0.95062	994535953	511152143	146273259	337110551	511152143	0.661037	0.338963	0.777506	544.317	548.347	0.448309	0.448309	1694.3	0.011094	2.82653	0.984248	0.974301	0.967004	0.960819	20527344	5.52796	5.54208	5.57504
NK-AML-436	Dx	939071	939071	23378707	23378707	15129005	1	0.647128	14005523	0.92574	1388660607	690764471	181434730	516461406	690764471	0.628087	0.371913	0.79198	735.583	706.927	0.292542	0.292542	1639.81	0.01775	11.589	0.965538	0.928297	0.893525	0.864796	6766185	24.6311	26.1137	27.9916
NK-AML-437	Dx	939071	939071	22548256	22548256	14646681	1	0.64957	13876510	0.947417	1379916675	658958909	198311014	522646752	658958909	0.621248	0.378752	0.768671	701.714	696.291	0.28935	0.28935	1574.22	0.009192	3.49895	0.987303	0.978627	0.971119	0.965118	6582140	7.44658	7.57954	7.71743
NK-AML-438	Dx	939071	939071	9192139	9192139	7774915	1	0.845822	7278380	0.936136	733459634	478582816	98779004	156097814	478582816	0.787176	0.212824	0.828913	509.634	513.806	0.515489	0.515489	2151	0.012995	2.90286	0.979036	0.966635	0.956873	0.948189	9693194	4.48885	4.52867	4.56469
NK-AML-440	Dx	939071	939071	25390915	25390915	24133325	1	0.950471	23343366	0.967267	2343015079	525709543	150871062	1666434474	525709543	0.288765	0.711235	0.777009	559.819	563.143	0.204996	0.204996	739.657	0.009826	2.57143	0.987887	0.978011	0.971169	0.964903	26347428	11.4991	11.5318	11.5644
NK-AML-443	Dx	939071	939071	24771691	24771691	22066111	1	0.890779	21102874	0.956348	2096602004	648067319	196597698	1251936987	648067319	0.402873	0.597127	0.767248	690.115	679.643	0.259026	0.259026	1018.98	0.009192	3.41529	0.988479	0.97664	0.966866	0.955939	18898078	11.1122	11.1741	11.2309
NK-AML-449	Dx	939071	939071	22195933	22195933	20259828	1	0.912772	19374003	0.956277	1944427300	726133440	201145312	1017148548	726133440	0.47689	0.52311	0.78308	773.247	778.405	0.323908	0.323908	1231.07	0.010777	3.10122	0.984853	0.973098	0.966096	0.959594	24174566	8.34289	8.37102	8.39915
NK-AML-473	Dx	939071	939071	20604964	20604964	17138134	1	0.831748	16102056	0.939545	1620446254	798391842	243075297	578979115	798391842	0.642704	0.357296	0.766603	850.193	854.248	0.383639	0.383639	1624.21	0.008558	1.67829	0.989367	0.98616	0.983107	0.980073	15460780	3.41905	3.43195	3.44271
NK-AML-474	Dx	939071	939071	10811245	10811245	9820084	1	0.908321	9314155	0.94848	937431112	393465521	116384028	427581563	393465521	0.543879	0.456121	0.771729	418.994	421.33	0.360338	0.360338	1383.65	0.009509	1.69209	0.987894	0.981968	0.976915	0.972879	12851375	4.04817	4.06859	4.07767
NK-AML-476	Dx	939071	939071	23460325	23460325	12317911	1	0.525053	11352400	0.921617	1141061047	608758166	175305079	356997802	608758166	0.687135	0.312865	0.776415	648.256	651.869	0.256915	0.256915	1758.72	0.009509	1.88401	0.98831	0.982863	0.977876	0.974248	5080770	3.5747	3.61916	3.65867
NK-AML-478	Dx	939071	939071	22294721	22294721	10536643	1	0.472607	10080021	0.956663	994303778	357732280	112989532	523581966	357732280	0.473419	0.526581	0.759965	380.943	376.173	0.158867	0.158867	1186.04	0.026624	16.3553	0.947342	0.868488	0.805726	0.753235	3686767	53.2065	66.3138	96.8423
NK-AML-479	Dx	939071	939071	10471471	10471471	9356543	1	0.893527	8838224	0.944604	889976218	394026619	111268021	384681578	394026619	0.567762	0.432238	0.779796	419.592	422.21	0.37256	0.37256	1459.51	0.009826	1.87649	0.986883	0.979001	0.972105	0.967128	11488421	4.26382	4.28348	4.30313
NK-AML-480	Dx	939071	939071	10698596	10698596	9160522	1	0.856236	8662175	0.945598	871465816	376125540	108006536	387333740	376125540	0.555538	0.444462	0.776907	400.529	403.736	0.348084	0.348084	1422.79	0.010777	1.96944	0.985272	0.977798	0.972433	0.966884	8127487	4.59551	4.62926	4.66527
NK-AML-481	Dx	939071	939071	9692809	9692809	8459323	1	0.872742	7982369	0.943618	803466093	402264398	115279304	285922391	402264398	0.644139	0.355861	0.777257	428.364	431.794	0.410904	0.410904	1650.45	0.010777	1.89383	0.985805	0.979735	0.974117	0.969648	9943884	3.80173	3.82601	3.85433
NK-AML-482	Dx	939071	939071	11009755	11009755	10269060	1	0.932724	9772064	0.951603	983600563	421985955	129694047	431920561	421985955	0.560878	0.439122	0.764911	449.365	452.322	0.379489	0.379489	1414.29	0.009826	1.60398	0.987296	0.983081	0.97912	0.975122	18556609	3.74966	3.75659	3.76815
NK-AML-483	Dx	939071	939071	11427908	11427908	10561571	1	0.924191	10028480	0.949525	1009476167	417390009	127918169	464167989	417390009	0.540189	0.459811	0.76542	444.471	446.949	0.361621	0.361621	1363.03	0.009509	1.64319	0.988945	0.984205	0.978927	0.974342	16587777	3.98392	3.99829	4.01504
NK-AML-484	Dx	939071	939071	12364163	12364163	10816685	1	0.874842	10159642	0.939257	1021514250	493193656	142133344	386187250	493193656	0.621946	0.378054	0.776283	525.193	528.77	0.39494	0.39494	1591.6	0.010777	2.39263	0.986771	0.975673	0.968408	0.96146	13384816	4.98687	5.00966	5.04258
NK-AML-486	Dx	939071	939071	10797942	10797942	9385442	1	0.869188	8898146	0.94808	896145895	450798845	129383066	315963984	450798845	0.647419	0.352581	0.776996	480.048	483.065	0.413352	0.413352	1658.3	0.009826	1.87963	0.986524	0.980481	0.975243	0.97101	11108142	3.75578	3.77609	3.79415
NK-AML-488	Dx	939071	939071	16223645	16223645	13210788	1	0.814292	12490092	0.945446	1257028165	615692369	146868055	494467741	615692369	0.606638	0.393362	0.807401	655.64	660.151	0.375746	0.375746	1614.65	0.01046	2.63008	0.982897	0.971373	0.964403	0.95843	10670884	5.40555	5.44617	5.49018
NK-AML-489	Dx	939071	939071	23652300	23652300	18310380	1	0.774148	17738088	0.968745	1777248834	551060203	180108363	1046080268	551060203	0.411405	0.588595	0.753671	586.814	624.814	0.230677	0.230677	1022.14	0.114739	208.271	0.785908	0.650036	0.574271	0.523872	7439308	-1	-1	-1
NK-AML-490	Dx	939071	939071	11160560	11160560	9859116	1	0.883389	9330603	0.946393	939395685	421405392	110132834	407857459	421405392	0.56583	0.43417	0.792804	448.747	451.572	0.373846	0.373846	1478.81	0.01046	1.9893	0.985735	0.977557	0.970608	0.965002	11272435	4.45963	4.48059	4.50621
NK-AML-491	Dx	939071	939071	10455697	10455697	9178634	1	0.87786	8646253	0.941998	870618059	443392471	127858132	299367456	443392471	0.656144	0.343856	0.776179	472.161	474.882	0.419869	0.419869	1678.88	0.009509	1.83352	0.987265	0.980075	0.974248	0.969457	11644314	3.61709	3.63663	3.654
NK-AML-492	Dx	939071	939071	9543194	9543194	8367881	1	0.876843	7955821	0.950757	801117611	397207111	112793751	291116749	397207111	0.636612	0.363388	0.778836	422.979	426.042	0.412099	0.412099	1634.48	0.010143	1.92779	0.986098	0.979676	0.973932	0.969126	10346156	3.91316	3.93714	3.95712
NK-AML-494	Dx	939071	939071	9380011	9380011	8680952	1	0.925474	8186044	0.942989	824558677	395129434	117491837	311937406	395129434	0.621692	0.378308	0.770802	420.766	422.66	0.417075	0.417075	1579.71	0.008875	1.95676	0.989454	0.982964	0.976919	0.97216	16675784	4.09921	4.1167	4.13225
NK-AML-495	Dx	939071	939071	10531664	10531664	9312175	1	0.884207	8744485	0.939038	880800723	444858528	124240675	311701520	444858528	0.646116	0.353884	0.781689	473.722	476.906	0.418219	0.418219	1664.96	0.010777	2.00381	0.985154	0.978188	0.972831	0.968233	12269243	3.98683	4.00644	4.02822
NK-AML-496	Dx	939071	939071	11677037	11677037	10510305	1	0.900083	9921622	0.94399	999224775	476002459	135505924	387716392	476002459	0.611983	0.388017	0.778407	506.887	509.712	0.403604	0.403604	1570.38	0.009509	1.82692	0.987855	0.981483	0.975967	0.971878	14979380	3.84808	3.86264	3.88205
NK-AML-497	Dx	939071	939071	9606979	9606979	8656537	1	0.901068	8182962	0.945293	824494818	461675009	122541039	240278770	461675009	0.708575	0.291425	0.790247	491.63	495.367	0.475804	0.475804	1845.9	0.01046	1.69646	0.986906	0.982945	0.97919	0.975424	14486062	3.03882	3.05082	3.06482
NK-AML-498	Dx	939071	939071	9119844	9119844	8466855	1	0.928399	8050187	0.950788	811399995	455771777	118351378	237276840	455771777	0.707571	0.292429	0.793857	485.343	488.538	0.49481	0.49481	1851.71	0.01046	1.75103	0.986804	0.982207	0.977341	0.972991	19734052	3.12432	3.13574	3.14335
NK-AML-500	Dx	939071	939071	9210937	9210937	8591671	1	0.932768	8123446	0.945502	818818273	451878444	117416710	249523119	451878444	0.695264	0.304736	0.793751	481.197	484.016	0.485732	0.485732	1819.26	0.010143	1.84739	0.988818	0.983914	0.978671	0.974127	20897669	3.35433	3.3658	3.37726
NK-AML-502	Dx	939071	939071	14775670	14775670	12722646	1	0.861054	12015184	0.944393	1209368515	656039660	177284382	376044473	656039660	0.689057	0.310943	0.787256	698.605	701.984	0.439604	0.439604	1788.26	0.008875	1.99427	0.990015	0.983953	0.978915	0.974999	15406524	3.69056	3.70898	3.71819
NK-AML-503	Dx	939071	939071	9527088	9527088	8909527	1	0.935178	8434454	0.946678	850103145	468492190	127181303	254429652	468492190	0.700707	0.299293	0.786492	498.889	502.605	0.486879	0.486879	1816.73	0.010777	1.9331	0.987657	0.983231	0.977882	0.973421	22484743	3.51456	3.52644	3.53237
NK-AML-504	Dx	939071	939071	9984342	9984342	9251753	1	0.926626	8807711	0.952005	886392362	480734121	128706739	276951502	480734121	0.687552	0.312448	0.788812	511.925	515.65	0.476721	0.476721	1787.88	0.01141	1.98327	0.988758	0.98144	0.974959	0.96941	20346211	3.66916	3.68167	3.69001
NK-AML-505	Dx	939071	939071	9199756	9199756	8480457	1	0.921813	8057122	0.950081	811285890	436202772	114478300	260604818	436202772	0.678776	0.321224	0.792115	464.505	467.353	0.469452	0.469452	1772.45	0.009509	1.97195	0.987167	0.980454	0.974773	0.969911	17529141	3.67779	3.68929	3.70845
NK-AML-506	Dx	939071	939071	9533095	9533095	8785154	1	0.921543	8437742	0.960455	847869798	412136736	130511197	305221865	412136736	0.640013	0.359987	0.759492	438.877	441.433	0.428042	0.428042	1602.4	0.009826	4.7466	0.987829	0.974407	0.954668	0.936643	15545013	9.86069	9.95782	10.063
NK-AML-507	Dx	939071	939071	20115490	20115490	16897055	1	0.840002	16054020	0.950108	1613227144	797336882	228233369	587656893	797336882	0.635726	0.364274	0.777457	849.07	852.997	0.392455	0.392455	1629.32	0.008558	3.38491	0.98858	0.98112	0.975608	0.970885	15759041	6.89918	6.93749	6.98858
NK-AML-511	Dx	939071	939071	19005001	19005001	16901595	1	0.889324	15992342	0.946203	1611729949	836578316	229975154	545176479	836578316	0.661745	0.338255	0.784375	890.857	896.047	0.43583	0.43583	1711.09	0.009826	1.64111	0.988793	0.985941	0.983797	0.981789	23108879	3.1667	3.17866	3.18265
NK-AML-514	Dx	939071	939071	17241828	17241828	14793328	1	0.857991	13984212	0.945305	1409376083	746529370	210363952	452482761	746529370	0.678948	0.321052	0.780159	794.966	798.564	0.428689	0.428689	1746.14	0.008558	1.86145	0.989721	0.986658	0.983964	0.981279	16803426	3.52524	3.53606	3.5541
NK-AML-516	Dx	939071	939071	9652668	9652668	9168799	1	0.949872	8674801	0.946122	874194077	458461172	122326507	293406398	458461172	0.664369	0.335631	0.789378	488.207	491.317	0.470255	0.470255	1728.84	0.009509	1.87526	0.987526	0.98282	0.9777	0.973494	27557123	3.57986	3.59188	3.5999
NK-AML-519	Dx	939071	939071	21334967	21334967	18410029	1	0.862904	17632322	0.957756	1773200606	886021075	264914434	622265097	886021075	0.649072	0.350928	0.769827	943.508	948.051	0.411179	0.411179	1647.2	0.008558	3.48548	0.989377	0.980401	0.973545	0.967824	20402590	7.01844	7.04562	7.08641
NK-AML-521	Dx	939071	939071	16035217	16035217	14548046	1	0.907256	13882608	0.954259	1395942760	720127772	199328089	476486899	720127772	0.658663	0.341337	0.783211	766.851	771.98	0.444645	0.444645	1700.6	0.010143	2.09209	0.988843	0.983128	0.978205	0.974184	23628861	4.06558	4.07569	4.08918
NK-AML-523	Dx	939071	939071	22121728	22121728	17857653	1	0.807245	17319648	0.969873	1734889056	814951400	233461784	686475872	814951400	0.604311	0.395689	0.777319	867.827	858.009	0.364747	0.364747	1548.53	0.008875	6.12864	0.989536	0.979794	0.969852	0.958281	12541700	13.2406	13.4463	13.6716
NK-AML-524	Dx	939071	939071	16504402	16504402	13274874	1	0.804323	12732493	0.959142	1273654019	407164874	155296369	711192776	407164874	0.441612	0.558388	0.723899	433.583	439.727	0.244258	0.244258	1053.85	0.103645	146.576	0.818546	0.627372	0.546264	0.492711	6082556	-1	-1	-1
NK-AML-525	Dx	939071	939071	25917470	25917470	23456176	1	0.905033	22289424	0.950258	2233308984	768937181	193912355	1270459448	768937181	0.431131	0.568869	0.798606	818.828	823.822	0.293749	0.293749	1135.02	0.01046	2.75526	0.984143	0.96978	0.960548	0.953237	21105302	8.04011	8.07318	8.10073
NK-AML-526	Dx	939071	939071	25175056	25175056	16407925	1	0.651753	15926037	0.970631	1582013636	439556831	148273093	994183712	439556831	0.371571	0.628429	0.747762	468.076	545.983	0.172871	0.172871	915.934	0.309033	?	0.498501	0.290546	0.250511	0.230015	4297486	-1	-1	-1
NK-AML-528	Dx	939071	939071	17212241	17212241	12231416	1	0.710623	11599856	0.948366	1162579768	629931029	173464295	359184444	629931029	0.691045	0.308955	0.784086	670.802	674.113	0.362355	0.362355	1786.2	0.009192	4.29371	0.988131	0.977707	0.968724	0.958725	7837678	8.06967	8.19898	8.35703
NK-AML-530	Dx	939071	939071	25884895	25884895	24345824	1	0.940542	22576282	0.927316	2263675015	408345627	93053706	1762275682	408345627	0.221498	0.778502	0.814412	434.84	437.826	0.156192	0.156192	594.666	0.01141	4.65773	0.981061	0.958824	0.935674	0.913869	16920337	26.0263	26.2822	26.4954
NK-AML-532	Dx	939071	939071	11052670	11052670	9333166	1	0.844426	8894300	0.952978	892972024	501749967	112041236	279180821	501749967	0.687358	0.312642	0.81746	534.305	537.442	0.449468	0.449468	1852.29	0.010143	3.0364	0.984649	0.972917	0.963516	0.954584	9990382	5.44731	5.50296	5.54932
NK-AML-533	Dx	939071	939071	12156869	12156869	9915581	1	0.815636	9359288	0.943897	941224249	492026933	106153722	343043594	492026933	0.635535	0.364465	0.822539	523.951	528.097	0.400724	0.400724	1723.28	0.01141	2.76491	0.980882	0.969813	0.960814	0.952788	8371825	5.34058	5.39386	5.4446
NK-AML-534	Dx	939071	939071	25401828	25401828	23628237	1	0.930179	22451533	0.950199	2258580558	690932786	209234617	1358413155	690932786	0.398554	0.601446	0.76756	735.762	738.916	0.269308	0.269308	1008.46	0.008875	1.76352	0.987773	0.984081	0.981592	0.979163	28928324	5.77474	5.78273	5.79871
NK-AML-535	Dx	939071	939071	12150390	12150390	10963102	1	0.902284	10375783	0.946428	1044529338	439496210	123454802	481578326	439496210	0.538952	0.461048	0.780701	468.012	470.543	0.358132	0.358132	1387.06	0.009192	1.84527	0.987679	0.982859	0.978328	0.974161	13933034	4.40654	4.42179	4.43704
NK-AML-536	Dx	939071	939071	13924897	13924897	12164954	1	0.873612	11539231	0.948563	1160340597	563527764	154928580	441884253	563527764	0.619177	0.380823	0.784359	600.091	603.45	0.400684	0.400684	1600.99	0.009509	1.90363	0.987795	0.98088	0.975688	0.971651	14099946	3.93581	3.95327	3.96782
NK-AML-538	Dx	939071	939071	23108565	23108565	20264332	1	0.876919	19147914	0.944907	1925978260	698456038	178624960	1048897262	698456038	0.455395	0.544605	0.796342	743.773	747.522	0.299257	0.299257	1195.49	0.008875	1.8782	0.987142	0.982003	0.978148	0.974366	17456490	5.1976	5.21209	5.2314
NK-AML-539	Dx	939071	939071	23477459	23477459	21377264	1	0.910544	20313394	0.950234	2041265420	549524668	148331259	1343409493	549524668	0.341874	0.658126	0.787447	585.179	588.13	0.231747	0.231747	887.457	0.007607	1.76616	0.987686	0.982062	0.97831	0.97477	17566712	6.57998	6.59481	6.62448
NK-AML-540	Dx	939071	939071	11726490	11726490	10756471	1	0.91728	10212775	0.949454	1026689144	443325210	127061892	456302042	443325210	0.55556	0.44444	0.777236	472.089	475.927	0.374311	0.374311	1423.45	0.01141	1.70583	0.986113	0.981473	0.97718	0.972935	16358839	3.96637	3.97371	3.98595
NK-AML-541	control	939071	939071	24772565	24772565	23088054	1	0.932001	21976693	0.951864	2210930506	713046519	198784665	1299099322	713046519	0.41242	0.58758	0.781994	759.311	763.674	0.284987	0.284987	1063.17	0.008875	1.74355	0.987756	0.983513	0.980366	0.977366	30331754	5.41702	5.42482	5.43262
NK-AML-541	Dx	939071	939071	14024568	14024568	13338410	1	0.951075	12629960	0.946886	1271140317	696207077	165803419	409129821	696207077	0.67814	0.32186	0.807655	741.379	747.747	0.491505	0.491505	1805.53	0.01141	1.82823	0.985326	0.979702	0.974851	0.970754	38457800	3.34416	3.34416	3.35294
NK-AML-542	Dx	939071	939071	12346734	12346734	11186684	1	0.906044	10582558	0.945996	1064225073	516696588	142039969	405488516	516696588	0.618982	0.381018	0.784375	550.221	553.903	0.414345	0.414345	1600.52	0.010143	1.93672	0.986308	0.980628	0.975202	0.971519	17031926	4.00437	4.01978	4.03262
NK-AML-543	control	939071	939071	25963216	25963216	24425762	1	0.940783	23317400	0.954623	2345459478	683620647	190174277	1471664554	683620647	0.372547	0.627453	0.782358	727.975	733.012	0.260697	0.260697	960.831	0.009509	1.66594	0.987772	0.983767	0.980887	0.978302	32192560	5.72916	5.72916	5.7401
NK-AML-543	Dx	939071	939071	12979185	12979185	12376612	1	0.953574	11749527	0.949333	1181021329	614487431	156556855	409977043	614487431	0.652862	0.347138	0.796955	654.357	658.564	0.468753	0.468753	1715.2	0.010143	1.82934	0.987318	0.981263	0.976786	0.972628	35316807	3.51835	3.5265	3.53464
NK-AML-544	control	939071	939071	21490364	21490364	17532661	1	0.815838	16550896	0.944004	1664688528	453437174	155447310	1055804044	453437174	0.365765	0.634235	0.744701	482.857	485.693	0.208907	0.208907	897.933	0.009826	1.91218	0.988999	0.984057	0.978781	0.973974	7269683	7.07788	7.14864	7.20525
NK-AML-544	Dx	939071	939071	13320811	13320811	12755724	1	0.957579	12100512	0.948634	1218119781	652479040	156376864	409263877	652479040	0.66402	0.33598	0.806669	694.813	699.607	0.48497	0.48497	1765.78	0.011094	1.91149	0.98746	0.981685	0.976368	0.972676	41424133	3.57318	3.57735	3.58291
NK-AML-545	Dx	939071	939071	11661973	11661973	10290413	1	0.88239	9728754	0.945419	979612814	418345257	111109054	450158503	418345257	0.540473	0.459527	0.790144	445.488	448.174	0.355174	0.355174	1407.8	0.009192	1.97434	0.988438	0.98304	0.976946	0.972266	10900825	4.64573	4.67504	4.70434
NK-AML-546	control	939071	939071	13274083	13274083	12267435	1	0.924164	11708573	0.954443	1178756678	404935696	117633934	656187048	404935696	0.443323	0.556677	0.774893	431.209	433.357	0.302037	0.302037	1132.46	0.008558	1.61701	0.988734	0.98507	0.980847	0.976845	15553330	4.72046	4.73727	4.75129
NK-AML-546	Dx	939071	939071	12263839	12263839	11711416	1	0.954955	11137313	0.950979	1121430988	633378084	148606494	339446410	633378084	0.69731	0.30269	0.809962	674.473	678.64	0.511346	0.511346	1861.87	0.009826	1.90095	0.987054	0.980936	0.974803	0.970776	39466483	3.37228	3.37228	3.37997
NK-AML-547	control	939071	939071	16653613	16653613	14770436	1	0.886921	14015116	0.948863	1411506113	575268914	164858981	671378218	575268914	0.524353	0.475647	0.777256	612.594	616.181	0.342012	0.342012	1343.53	0.009509	1.70216	0.98736	0.983571	0.980639	0.977302	15812771	4.18982	4.20558	4.22309
NK-AML-547	Dx	939071	939071	14183940	14183940	13577711	1	0.957259	12865816	0.947569	1295081903	686780874	177074710	431226319	686780874	0.667028	0.332972	0.795018	731.341	736.217	0.479402	0.479402	1748.16	0.010143	1.7783	0.986828	0.981811	0.977108	0.973353	44190424	3.35718	3.36162	3.36901
NK-AML-548	Dx	939071	939071	11290372	11290372	10344387	1	0.916213	9836944	0.950945	989174736	458331428	129599984	401243324	458331428	0.594366	0.405634	0.779566	488.069	491.057	0.40193	0.40193	1527.45	0.009509	1.74134	0.987947	0.983058	0.977785	0.973753	16940259	3.76808	3.78223	3.79638
NK-AML-550	control	939071	939071	23958199	23958199	22705902	1	0.94773	21646000	0.95332	2175858380	424155484	126984711	1624718185	424155484	0.253298	0.746702	0.769596	451.676	453.16	0.175287	0.175287	642.62	0.006339	1.77016	0.990053	0.985225	0.980692	0.976529	22602665	9.09545	9.12565	9.15586
NK-AML-550	Dx	939071	939071	11189688	11189688	10579457	1	0.945465	9936057	0.939184	982918141	515208784	130117384	337591973	515208784	0.656541	0.343459	0.79837	548.637	552.26	0.455873	0.455873	1727.93	0.010143	2.4765	0.98801	0.979527	0.972946	0.967575	25046532	4.7352	4.7558	4.76724
NK-AML-551	Dx	939071	939071	15256461	15256461	13567815	1	0.889316	12823989	0.945177	1289680515	608202102	161980153	519498260	608202102	0.597188	0.402812	0.789686	647.664	652.011	0.394705	0.394705	1554.62	0.010143	2.04392	0.985476	0.979101	0.974034	0.970035	16645021	4.34997	4.36909	4.38183
NK-AML-552	control	939071	939071	26323269	26323269	24152684	1	0.917541	22979665	0.951433	2312333734	758701975	216645238	1336986521	758701975	0.421802	0.578198	0.777879	807.928	812.215	0.285371	0.285371	1081.63	0.008558	1.70276	0.989664	0.986143	0.983281	0.980533	27437236	5.19926	5.20756	5.22139
NK-AML-552	Dx	939071	939071	11800085	11800085	11333697	1	0.960476	10739259	0.947551	1080770911	558975618	144245347	377549946	558975618	0.650666	0.349334	0.794879	595.243	598.659	0.469015	0.469015	1704.98	0.009509	1.71535	0.988694	0.983578	0.978558	0.974178	38032922	3.32319	3.32319	3.32811
NK-AML-553	Dx	939071	939071	25740367	25740367	23703842	1	0.920882	22498395	0.949146	2262176743	649115096	182945238	1430116409	649115096	0.367814	0.632186	0.78013	691.231	695.099	0.249681	0.249681	945.921	0.009192	1.83889	0.988385	0.98368	0.980535	0.977538	23065833	6.42389	6.44013	6.45367
NK-AML-554	control	939071	939071	26006982	26006982	24667064	1	0.948479	23603334	0.956877	2375246398	668740890	182409280	1524096228	668740890	0.358342	0.641658	0.785691	712.13	716.07	0.254593	0.254593	928.13	0.008875	1.72547	0.989747	0.985568	0.982078	0.979288	35394376	6.13581	6.14405	6.15503
NK-AML-554	Dx	939071	939071	12976121	12976121	12393678	1	0.955114	11707321	0.94462	1162529498	602245932	151543629	408739937	602245932	0.648405	0.351595	0.798958	641.321	645.533	0.459523	0.459523	1707.77	0.009826	1.86033	0.989071	0.983116	0.978307	0.974268	35876006	3.59496	3.60296	3.61096
NK-AML-556	control	939071	939071	12991019	12991019	12075571	1	0.929532	11530723	0.95488	1160715493	391577353	112658407	656479733	391577353	0.434418	0.565582	0.776576	416.984	420.398	0.298437	0.298437	1112.12	0.011094	1.66825	0.986916	0.982659	0.977826	0.973935	16090516	4.96559	4.98204	4.9985
NK-AML-556	Dx	939071	939071	17254490	17254490	16386636	1	0.949703	15547061	0.948765	1565350998	866224217	206665576	492461205	866224217	0.685399	0.314601	0.807375	922.427	928.626	0.497058	0.497058	1824.22	0.01046	1.7039	0.986559	0.982149	0.97851	0.975344	46489358	3.08355	3.08355	3.09077
NK-AML-558	Dx	939071	939071	12512326	12512326	11472236	1	0.916875	10860934	0.946715	1092217075	519485250	139929494	432802331	519485250	0.60374	0.39626	0.787797	553.191	556.329	0.411068	0.411068	1567.92	0.009509	2.02302	0.988305	0.982063	0.976622	0.972221	19009354	4.2678	4.28343	4.29645
NK-AML-559	control	939071	939071	12195974	12195974	10702539	1	0.877547	10117489	0.945335	1018743916	389552451	105280413	523911052	389552451	0.485728	0.514272	0.78724	414.827	417.124	0.316248	0.316248	1260.55	0.009192	1.96757	0.986638	0.980718	0.975163	0.970125	9957169	5.17818	5.20882	5.24711
NK-AML-559	Dx	939071	939071	9137966	9137966	8487732	1	0.928843	7813058	0.920512	768382544	414947305	91142223	262293016	414947305	0.658643	0.341357	0.819909	441.87	444.974	0.449596	0.449596	1780.23	0.01046	2.69681	0.984709	0.975363	0.967973	0.960413	15746001	5.0198	5.05274	5.07471
NK-AML-560	control	939071	939071	25088809	25088809	22957496	1	0.915049	21844442	0.951517	2198613617	777732504	248138671	1172742442	777732504	0.466599	0.533401	0.758119	828.194	832.525	0.306923	0.306923	1166.11	0.008875	1.51368	0.987937	0.985162	0.983429	0.981929	26521598	4.28546	4.29343	4.30405
NK-AML-560	Dx	939071	939071	13635582	13635582	13024945	1	0.955217	12297834	0.944176	1234271643	681609557	159377286	393284800	681609557	0.681363	0.318637	0.810488	725.834	730.267	0.494926	0.494926	1820.47	0.009826	1.86769	0.986421	0.979467	0.974805	0.970329	41280521	3.38858	3.38858	3.39423
NK-AML-563	Dx	939071	939071	12938655	12938655	10934263	1	0.845085	10286526	0.940761	1034491489	541938438	135443231	357109820	541938438	0.654797	0.345203	0.800049	577.101	580.627	0.414705	0.414705	1726.96	0.009509	2.2418	0.985654	0.977	0.970763	0.965256	11051776	4.30349	4.33575	4.35996
NK-AML-564	control	939071	939071	26748374	26748374	25186329	1	0.941602	23932549	0.95022	2407810218	738866039	196714952	1472229227	738866039	0.388561	0.611439	0.78974	786.805	791.094	0.273493	0.273493	1011.59	0.009826	1.68318	0.988896	0.984967	0.982195	0.979648	34957721	5.49645	5.49645	5.50767
NK-AML-564	Dx	939071	939071	13109494	13109494	12570785	1	0.958907	11858432	0.943333	1193153305	646682035	159517844	386953426	646682035	0.675688	0.324312	0.802136	688.64	692.923	0.488409	0.488409	1786.71	0.01046	1.71092	0.987902	0.98271	0.977836	0.973935	44020741	3.16131	3.16131	3.16946
NK-AML-565	control	939071	939071	12726373	12726373	11818942	1	0.928697	11259337	0.952652	1133230863	385450125	102807078	644973660	385450125	0.430854	0.569146	0.789441	410.459	412.91	0.299876	0.299876	1121.27	0.009509	1.86837	0.987404	0.981332	0.976189	0.971751	15705126	5.51506	5.53915	5.54985
NK-AML-565	Dx	939071	939071	11198481	11198481	10765244	1	0.961313	10219948	0.949347	1028940704	574114529	135883011	318943164	574114529	0.690028	0.309972	0.808615	611.364	615.453	0.507596	0.507596	1839.36	0.010143	1.99176	0.986633	0.980035	0.974544	0.969969	41774066	3.57488	3.58187	3.58654
NK-AML-566	Dx	939071	939071	13080111	13080111	10976393	1	0.839167	10311927	0.939464	1037232823	487842244	133870950	415519629	487842244	0.599396	0.400604	0.784674	519.495	522.239	0.369272	0.369272	1550.47	0.008875	1.92708	0.987361	0.980265	0.974699	0.970273	9908378	4.11965	4.14403	4.17113
NK-AML-567	control	939071	939071	26865823	26865823	25322067	1	0.942538	24013630	0.948328	2414493074	684206226	184924776	1545362072	684206226	0.359964	0.640036	0.78723	728.599	732.2	0.252154	0.252154	934.159	0.008558	1.88226	0.990183	0.985263	0.981489	0.977749	32826823	6.64912	6.66598	6.67722
NK-AML-567	Dx	939071	939071	12639346	12639346	12088742	1	0.956437	11455952	0.947655	1152711786	624954918	142071227	385685641	624954918	0.66541	0.33459	0.814777	665.503	669.403	0.489556	0.489556	1787.26	0.009826	2.07889	0.987564	0.979262	0.97369	0.968925	39127040	3.8443	3.8443	3.8522
NK-AML-568	Dx	939071	939071	11642917	11642917	8557345	1	0.734983	8004513	0.935397	804834720	388647720	109283255	306903745	388647720	0.618675	0.381325	0.780525	413.864	416.46	0.330501	0.330501	1591.88	0.009826	1.66584	0.987568	0.981942	0.976366	0.971898	5131162	3.48204	3.51819	3.55434
NK-AML-570	control	939071	939071	14837538	14837538	13789648	1	0.929376	13120968	0.951509	1320948464	434331469	125099032	761517963	434331469	0.423507	0.576493	0.776381	462.512	465.874	0.289826	0.289826	1083.91	0.009509	1.77814	0.987373	0.982883	0.97852	0.974717	17474741	5.4202	5.43896	5.45771
NK-AML-570	Dx	939071	939071	13964191	13964191	13397213	1	0.959398	12681427	0.946572	1276543268	629529554	158082599	488931115	629529554	0.616988	0.383012	0.799289	670.375	674.167	0.446354	0.446354	1625.7	0.008875	1.74655	0.987103	0.981595	0.977307	0.973702	39781610	3.54688	3.55126	3.55417
NK-AML-571	control	939071	939071	14195774	14195774	13189212	1	0.929094	12573421	0.953311	1265277667	394166329	107461727	763649611	394166329	0.396457	0.603543	0.785774	419.741	421.761	0.274915	0.274915	1026.96	0.008875	1.66704	0.988748	0.983246	0.978943	0.974986	15806500	5.3665	5.38446	5.39942
NK-AML-571	Dx	939071	939071	13556703	13556703	12997530	1	0.958753	12364411	0.951289	1244890816	667252956	162521178	415116682	667252956	0.666544	0.333456	0.804138	710.546	715.158	0.487321	0.487321	1766.93	0.010143	1.83845	0.988403	0.982222	0.976634	0.97253	43893924	3.43365	3.4379	3.44358
NK-AML-572	Dx	939071	939071	14220011	14220011	11167792	1	0.785357	10469794	0.937499	1053031506	510907334	127735055	414389117	510907334	0.60648	0.39352	0.79999	544.056	547.681	0.35573	0.35573	1599.41	0.010143	2.1228	0.984195	0.975725	0.969566	0.964329	7809654	4.41055	4.44603	4.48741
NK-AML-573	control	939071	939071	27471906	27471906	25919467	1	0.94349	24618636	0.949813	2475346530	601691018	179301138	1694354374	601691018	0.315508	0.684492	0.770419	640.73	643.528	0.216852	0.216852	801.304	0.007607	1.68905	0.990383	0.986498	0.98389	0.981309	28935731	6.95881	6.97612	6.99343
NK-AML-573	Dx	939071	939071	14238787	14238787	13493798	1	0.947679	12770262	0.94638	1285300776	649218219	168645099	467437458	649218219	0.636321	0.363679	0.793798	691.341	694.994	0.451436	0.451436	1665.12	0.009192	1.72455	0.988671	0.984185	0.980239	0.976831	32257894	3.41744	3.42639	3.43236
NK-AML-574	Dx	939071	939071	16782625	16782625	15385484	1	0.916751	14613342	0.949814	1470249914	377948944	104122403	988178567	377948944	0.327884	0.672116	0.78401	402.471	404.58	0.222973	0.222973	847.426	0.007607	1.91744	0.98753	0.981079	0.975427	0.97089	13074419	7.49565	7.52743	7.56274
NK-AML-575	control	939071	939071	26559301	26559301	24586391	1	0.925717	23413793	0.952307	2355399178	687239270	186074064	1482085844	687239270	0.370771	0.629229	0.786933	731.829	736.653	0.256195	0.256195	961.84	0.008875	1.87922	0.98739	0.983145	0.979829	0.97664	26390261	6.45175	6.46851	6.48528
NK-AML-575	Dx	939071	939071	15079057	15079057	14434480	1	0.957253	13701919	0.949249	1379590443	698911777	179991348	500687318	698911777	0.637075	0.362925	0.795209	744.259	748.606	0.458909	0.458909	1670.06	0.009509	1.82143	0.987631	0.982603	0.97809	0.974711	42745408	3.60089	3.60563	3.61037
NK-AML-576	control	939071	939071	26149953	26149953	24505839	1	0.937127	23405570	0.955102	2353962084	675730288	192681288	1485550508	675730288	0.368915	0.631085	0.778122	719.573	724.512	0.255847	0.255847	946.31	0.008558	1.71685	0.98796	0.984765	0.98218	0.979519	29942405	5.99301	6.00129	6.00957
NK-AML-576	Dx	939071	939071	12584621	12584621	11973265	1	0.95142	11415350	0.953403	1148305084	608445992	149074374	390784718	608445992	0.659686	0.340314	0.803207	647.923	652.965	0.478697	0.478697	1746.72	0.010143	2.02156	0.986406	0.979486	0.973507	0.969343	34802541	3.82394	3.83186	3.83449
NK-AML-577	control	939071	939071	26477294	26477294	24512317	1	0.925786	23269811	0.949311	2341578296	768047622	205556512	1367974162	768047622	0.41579	0.58421	0.788871	817.88	821.858	0.287206	0.287206	1081.28	0.008558	1.98038	0.989007	0.984824	0.98087	0.977585	29960832	6.05463	6.06295	6.07127
NK-AML-577	Dx	939071	939071	11680377	11680377	11235196	1	0.961886	10627854	0.945943	1069954171	578674502	132103652	359176017	578674502	0.664307	0.335693	0.814142	616.22	620.111	0.490519	0.490519	1782.91	0.009826	2.14571	0.986592	0.977827	0.971165	0.966378	41485812	3.97144	3.97872	3.98843
NK-AML-578	Dx	939071	939071	20145000	20145000	15317810	1	0.760378	14354306	0.937099	1444149838	703957822	165001321	575190695	703957822	0.60171	0.39829	0.810116	749.632	755.169	0.345986	0.345986	1606.92	0.011094	2.35255	0.98244	0.974345	0.968233	0.963206	9645475	4.85957	4.89732	4.93507
NK-AML-579	control	939071	939071	26670146	26670146	25321872	1	0.949446	24266232	0.958311	2440739741	661226763	191785704	1587727274	661226763	0.349489	0.650511	0.775167	704.129	707.843	0.245473	0.245473	893.076	0.008875	1.64233	0.988637	0.984927	0.981601	0.978772	35117401	6.07248	6.08095	6.08659
NK-AML-579	Dx	939071	939071	13184858	13184858	12647845	1	0.95927	12060917	0.953595	1213811939	603348725	161374649	449088565	603348725	0.630018	0.369982	0.788976	642.495	645.954	0.453077	0.453077	1638.61	0.009192	1.65629	0.988026	0.983462	0.978798	0.975144	38407978	3.33576	3.33992	3.34824
NK-AML-580	Dx	939071	939071	13232400	13232400	11991050	1	0.906189	11414972	0.951958	1148840047	402765071	106779910	639295066	402765071	0.44353	0.55647	0.790441	428.897	430.882	0.301364	0.301364	1155.72	0.007924	1.80285	0.987759	0.981623	0.976441	0.97164	12618036	5.16778	5.19288	5.21519
NK-AML-581	Dx	939071	939071	29400652	29400652	27952035	1	0.950728	26578521	0.950862	2673070901	655878696	183087217	1834104988	655878696	0.313858	0.686142	0.78177	698.434	702.118	0.220874	0.220874	808.859	0.008241	1.72088	0.988518	0.98411	0.981402	0.978929	34116060	7.02367	7.03295	7.05152
NK-AML-582	Dx	939071	939071	14338614	14338614	13111110	1	0.914392	12436686	0.948561	1252029818	465160787	135565335	651303696	465160787	0.479802	0.520198	0.774331	495.341	498.001	0.321199	0.321199	1224.75	0.009192	1.80435	0.987304	0.982778	0.978621	0.974792	16187404	4.87514	4.8932	4.90825
NK-AML-583	Dx	939071	939071	12936953	12936953	11839106	1	0.915139	11194898	0.945586	1126062475	547925463	147683815	430453197	547925463	0.617736	0.382264	0.787691	583.476	586.886	0.419342	0.419342	1604.05	0.009509	1.77307	0.987362	0.981219	0.976264	0.972593	19606176	3.65528	3.66335	3.67411
NK-AML-584	Dx	939071	939071	12213297	12213297	11037448	1	0.903724	10466982	0.948315	1052854995	535150536	138989467	378714992	535150536	0.640297	0.359703	0.793827	569.872	573.599	0.433832	0.433832	1675.59	0.009826	1.912	0.986764	0.979868	0.974746	0.970343	17098452	3.77769	3.78532	3.8006
NK-AML-585	control	939071	939071	12168359	12168359	10982033	1	0.902507	10384651	0.945604	1044666450	532133656	131052179	381480615	532133656	0.63483	0.36517	0.80239	566.66	570.704	0.43298	0.43298	1679.2	0.010777	2.1536	0.984946	0.97729	0.97154	0.966475	16544189	4.24149	4.25668	4.28198
NK-AML-585	Dx	939071	939071	13075906	13075906	12553055	1	0.960014	11931535	0.950489	1201005312	649215826	152706618	399082868	649215826	0.667709	0.332291	0.809574	691.338	695.843	0.491582	0.491582	1781.98	0.010143	1.97123	0.988063	0.981192	0.975982	0.971453	44030682	3.64808	3.65627	3.66447
NK-AML-586	control	939071	939071	12250516	12250516	10925397	1	0.891832	10308995	0.943581	1036612098	509905183	128938398	397768517	509905183	0.61628	0.38372	0.798169	542.989	546.697	0.41211	0.41211	1621.56	0.010777	1.93864	0.984528	0.97718	0.971586	0.966988	14461340	3.95366	3.97656	3.98674
NK-AML-586	Dx	939071	939071	12733920	12733920	12181059	1	0.956584	11549181	0.948126	1162899470	610864365	153904573	398130532	610864365	0.65764	0.34236	0.798757	650.499	654.562	0.474965	0.474965	1731.66	0.009509	1.70904	0.988155	0.982453	0.977693	0.973641	38474234	3.25664	3.26462	3.26728
NK-AML-587	Dx	939071	939071	13369705	13369705	11804217	1	0.882908	11141042	0.943819	1120744934	583485102	136977935	400281897	583485102	0.642843	0.357157	0.809875	621.343	625.967	0.432102	0.432102	1716.26	0.011094	2.25981	0.982933	0.975395	0.969063	0.963979	15132801	4.36276	4.37945	4.39891
NK-AML-588	control	939071	939071	14454609	14454609	13001992	1	0.899505	12391795	0.953069	1246149302	605722414	160462007	479964881	605722414	0.614842	0.385158	0.79057	645.023	649.053	0.414902	0.414902	1602.37	0.009826	1.87047	0.987695	0.981144	0.976265	0.972153	18479031	3.85728	3.87547	3.88456
NK-AML-588	Dx	939071	939071	18497312	18497312	17548957	1	0.94873	16752606	0.954621	1686940167	891696536	221992003	573251628	891696536	0.660183	0.339817	0.80067	949.552	955.102	0.477295	0.477295	1742.52	0.009509	1.74289	0.989058	0.984357	0.980333	0.976952	45608663	3.30004	3.3059	3.31175
NK-AML-589	control	939071	939071	11792941	11792941	10748318	1	0.91142	10163045	0.945547	1022205059	518834393	131285984	372084682	518834393	0.635998	0.364002	0.798059	552.498	556.536	0.435597	0.435597	1673.21	0.01046	1.80694	0.985136	0.979551	0.974441	0.970822	17885263	3.57058	3.58528	3.59508
NK-AML-589	Dx	939071	939071	13104657	13104657	12558940	1	0.958357	11918578	0.949011	1200173905	631511506	157095965	411566434	631511506	0.657078	0.342922	0.800793	672.485	676.399	0.477127	0.477127	1734.59	0.009192	1.72551	0.986547	0.981046	0.976347	0.97276	40681085	3.28254	3.29076	3.29076
NK-AML-590	control	939071	939071	14167536	14167536	12524327	1	0.884016	11839676	0.945334	1190906205	614329888	151485413	425090904	614329888	0.643053	0.356947	0.802191	654.189	658.625	0.429325	0.429325	1700.53	0.010777	1.93145	0.986342	0.979159	0.974161	0.969754	16255936	3.75665	3.77434	3.78318
NK-AML-590	Dx	939071	939071	10434677	10434677	9578710	1	0.917969	9008677	0.94049	906747980	550098015	100760699	255889266	550098015	0.717795	0.282205	0.845188	585.79	590.198	0.521963	0.521963	1999.92	0.012361	2.9808	0.97868	0.966755	0.957265	0.949062	18689785	4.93248	4.95844	4.98008
NK-AML-592	Dx	939071	939071	12860098	12860098	11394688	1	0.88605	10777160	0.945806	1083789671	533324276	144899396	405565999	533324276	0.625789	0.374211	0.786355	567.928	571.107	0.410606	0.410606	1622.21	0.009509	1.86636	0.987738	0.982066	0.976463	0.972292	14796294	3.80567	3.82172	3.83776
NK-AML-593	Dx	939071	939071	13562442	13562442	12233522	1	0.902015	11565398	0.945386	1162933896	567773349	143218980	451941567	567773349	0.611378	0.388622	0.798565	604.612	608.419	0.414492	0.414492	1609.46	0.009509	2.13481	0.986125	0.978736	0.973008	0.968487	17590092	4.38957	4.4065	4.42343
NK-AML-594	Dx	939071	939071	10165515	10165515	9338386	1	0.918634	8791875	0.941477	884033495	440131786	120793869	323107840	440131786	0.634507	0.365493	0.784653	468.689	472.101	0.428679	0.428679	1641.25	0.011727	1.87342	0.986338	0.980015	0.974401	0.96986	16952878	3.77509	3.78768	3.80236
NK-AML-595	Dx	939071	939071	10103239	10103239	9313510	1	0.921834	8819924	0.947003	886856266	407321107	112235087	367300072	407321107	0.58584	0.41416	0.783979	433.749	436.834	0.399167	0.399167	1514.06	0.010143	1.93289	0.98624	0.979299	0.973342	0.968889	16005972	4.22332	4.23592	4.25693
NK-AML-596	Dx	939071	939071	13713675	13713675	11901496	1	0.867856	11189933	0.940212	1125320287	507870256	143978057	473471974	507870256	0.579256	0.420744	0.779123	540.822	544.21	0.366672	0.366672	1487.77	0.009826	1.8201	0.987043	0.982099	0.977858	0.974242	12379704	4.05344	4.07049	4.08754
NK-AML-597	control	939071	939071	9973711	9973711	9286172	1	0.931065	8796689	0.947289	884720435	446193147	119837825	318689463	446193147	0.639785	0.360215	0.788284	475.143	478.35	0.44294	0.44294	1662.56	0.01046	2.01836	0.987506	0.979951	0.9739	0.969273	19779504	4.0139	4.02633	4.04289
NK-AML-597	Dx	939071	939071	13662500	13662500	13148879	1	0.962407	12435640	0.945757	1250091588	650498846	156948477	442644265	650498846	0.645911	0.354089	0.805624	692.705	696.608	0.471406	0.471406	1715.4	0.009509	1.79538	0.988356	0.983321	0.978704	0.975035	46427671	3.45352	3.45778	3.46203
NK-AML-598	Dx	939071	939071	11864913	11864913	10382737	1	0.875079	9807649	0.944611	986252777	505966596	119986019	360300162	505966596	0.634678	0.365322	0.808315	538.795	542.429	0.422217	0.422217	1691.19	0.01046	2.46558	0.984216	0.974331	0.966654	0.960501	12518040	4.83395	4.86357	4.89072
NK-AML-599	Dx	939071	939071	22351560	22351560	19798782	1	0.88579	18732685	0.946153	1884813368	863256320	241562836	779994212	863256320	0.586169	0.413831	0.781355	919.266	925.886	0.382394	0.382394	1509.84	0.011094	1.97417	0.986992	0.982566	0.978652	0.97556	23676690	4.31966	4.33364	4.34296
NK-AML-600	Dx	939071	939071	12302966	12302966	11443129	1	0.930111	10882162	0.950978	1094411870	488324731	140422673	465664466	488324731	0.574507	0.425493	0.776663	520.008	523.388	0.392986	0.392986	1470.91	0.010143	1.91017	0.988171	0.982059	0.976789	0.973033	20822286	4.29194	4.30739	4.31768
NK-AML-601	Dx	939071	939071	12704715	12704715	11200484	1	0.881601	10583389	0.944905	1064224261	520500472	125326316	418397473	520500472	0.606852	0.393148	0.805944	554.272	557.838	0.405634	0.405634	1612.31	0.009826	2.33405	0.984852	0.97727	0.969623	0.964075	13507095	4.7975	4.82129	4.84772
NK-AML-602	Dx	939071	939071	19112684	19112684	17732939	1	0.92781	16891076	0.952525	1699335664	741374795	229076684	728884185	741374795	0.571077	0.428923	0.763948	789.477	794.595	0.384056	0.384056	1438.2	0.009826	1.7199	0.987934	0.98423	0.980852	0.977793	31990465	3.94612	3.95812	3.96212
NK-AML-603	Dx	939071	939071	12439918	12439918	11234726	1	0.903119	10646320	0.947626	1070413738	458717454	137812346	473883938	458717454	0.557289	0.442711	0.768977	488.48	491.747	0.365095	0.365095	1412.71	0.010143	1.7315	0.987172	0.9813	0.976056	0.972085	14674551	4.05253	4.06812	4.08631
NK-AML-604	Dx	939071	939071	11670089	11670089	9888068	1	0.8473	9343625	0.944939	939982828	478349051	125788352	335845425	478349051	0.642711	0.357289	0.791789	509.385	512.548	0.405835	0.405835	1677.59	0.009509	2.01791	0.986215	0.978546	0.972539	0.967166	10125085	3.99227	4.01412	4.0384
NK-AML-606	Dx	939071	939071	13700943	13700943	10130523	1	0.739403	9557402	0.943426	961268031	450859019	109171506	401237506	450859019	0.582596	0.417404	0.805062	480.112	483.208	0.325813	0.325813	1546.17	0.010143	2.59789	0.982235	0.971425	0.96227	0.954162	5742466	5.61719	5.69501	5.77571
NK-AML-607	control	939071	939071	12975272	12975272	11219107	1	0.864653	10603453	0.945125	1066451547	535474512	139008429	391968606	535474512	0.632455	0.367545	0.793904	570.217	573.78	0.408602	0.408602	1655.23	0.009826	2.00622	0.986119	0.97885	0.972986	0.968325	12532896	4.01509	4.0313	4.05561
NK-AML-607	Dx	939071	939071	10668505	10668505	10339686	1	0.969179	9848914	0.952535	988262478	438944733	106726250	442591495	438944733	0.552152	0.447848	0.804413	467.424	469.595	0.407366	0.407366	1464.19	0.008875	1.75222	0.987868	0.981435	0.975794	0.970975	36106813	3.94766	3.95435	3.9655
NK-AML-608	Dx	939071	939071	12093079	12093079	10619902	1	0.87818	10110900	0.952071	1016917324	482952150	126632786	407332388	482952150	0.599444	0.400556	0.792264	514.287	518.22	0.395408	0.395408	1565.59	0.01046	2.01642	0.984774	0.976659	0.970957	0.966299	12345555	4.26339	4.28621	4.30903
NK-AML-610	Dx	939071	939071	12898952	12898952	11893767	1	0.922072	11275681	0.948033	1133774103	490202203	136527938	507043962	490202203	0.552782	0.447218	0.782158	522.008	526.343	0.37627	0.37627	1425.31	0.01141	1.94942	0.985876	0.979339	0.974206	0.969968	18792825	4.52147	4.53762	4.55377
NK-AML-611	Dx	939071	939071	12922189	12922189	11117964	1	0.860378	10538114	0.947846	1060154084	542684180	129601216	387868688	542684180	0.634139	0.365861	0.807223	577.895	582.2	0.415805	0.415805	1687.48	0.011727	2.28314	0.983258	0.975183	0.968572	0.963249	12070342	4.48353	4.50784	4.53755
NK-AML-612	Dx	939071	939071	11699933	11699933	10396163	1	0.888566	9802144	0.942862	985975837	466666565	139276852	380032420	466666565	0.614562	0.385438	0.770149	496.945	500.139	0.394913	0.394913	1560.27	0.009826	1.88022	0.988071	0.980317	0.974233	0.969353	13302002	3.99019	4.00478	4.02667
NK-AML-613	Dx	939071	939071	13185992	13185992	11820314	1	0.89643	11215453	0.948829	1127969458	514889585	144192162	468887711	514889585	0.584308	0.415692	0.781223	548.297	552.087	0.386616	0.386616	1504.79	0.009826	2.01492	0.985942	0.979302	0.973731	0.969407	15326357	4.42846	4.45328	4.46432
NK-AML-614	control	939071	939071	10720233	10720233	9957937	1	0.928892	9446962	0.948687	950161533	470138817	130812567	349210149	470138817	0.632473	0.367527	0.782324	500.642	503.297	0.434211	0.434211	1631.13	0.009509	1.86406	0.987395	0.981148	0.975057	0.970602	20380027	3.77479	3.78817	3.79709
NK-AML-614	Dx	939071	939071	14694504	14694504	14195097	1	0.966014	13468294	0.948799	1356218879	707273569	179314625	469630685	707273569	0.653721	0.346279	0.797748	753.163	757.472	0.476553	0.476553	1719.16	0.009826	1.78229	0.988129	0.983052	0.978051	0.974267	55840815	3.41847	3.42307	3.43073
NK-AML-615	control	939071	939071	15279255	15279255	12323090	1	0.806524	11627404	0.943546	1169305776	589136263	145700017	434469496	589136263	0.628438	0.371562	0.801725	627.361	632.474	0.381762	0.381762	1660.91	0.011094	2.27509	0.98186	0.973237	0.966808	0.961086	9692518	4.54407	4.58248	4.61769
NK-AML-615	Dx	939071	939071	14203243	14203243	13480417	1	0.949108	12801962	0.949671	1288086068	659686927	164464302	463934839	659686927	0.639826	0.360174	0.800444	702.489	707.829	0.459864	0.459864	1688.31	0.01046	1.79197	0.985995	0.980936	0.976418	0.973036	33856809	3.50527	3.50974	3.51719
NK-AML-616	control	939071	939071	8732901	8732901	8141168	1	0.932241	7712087	0.947295	775443267	386620196	98804078	290018993	386620196	0.625996	0.374004	0.796458	411.705	415.161	0.438333	0.438333	1643.59	0.012044	2.23205	0.982475	0.973384	0.965843	0.959063	17263112	4.49432	4.51607	4.52695
NK-AML-616	Dx	939071	939071	13306590	13306590	12800036	1	0.961932	12158440	0.949875	1221215162	648820924	153465767	418928471	648820924	0.656958	0.343042	0.808715	690.918	695.059	0.482766	0.482766	1751.43	0.009192	1.90427	0.987011	0.979953	0.974795	0.970784	45663383	3.59079	3.59079	3.59633
NK-AML-617	Dx	939071	939071	10156154	10156154	9136987	1	0.89965	8652836	0.947012	870245145	445174547	104866897	320203701	445174547	0.632053	0.367947	0.809347	474.058	477.544	0.43399	0.43399	1686.35	0.01046	2.47432	0.982136	0.972079	0.963512	0.95685	13404800	4.86732	4.8927	4.91807
NK-AML-619	Dx	939071	939071	12595503	12595503	8830125	1	0.701054	8306931	0.940749	835366182	387410068	90647555	357308559	387410068	0.572273	0.427727	0.810384	412.546	415.579	0.304533	0.304533	1528.81	0.011727	2.647	0.980027	0.967112	0.956763	0.946952	4347436	5.81091	5.92245	6.0393
NK-AML-620	Dx	939071	939071	11638356	11638356	10437893	1	0.896853	9890578	0.947565	994735064	488972852	134059086	371703126	488972852	0.62633	0.37367	0.784828	520.698	524.397	0.415979	0.415979	1620.45	0.010143	1.83356	0.986164	0.980196	0.974792	0.971128	14805766	3.74572	3.76027	3.76997
NK-AML-621	control	939071	939071	11969584	11969584	10460675	1	0.873938	9920683	0.948379	997941017	526282097	133661474	337997446	526282097	0.661305	0.338695	0.797465	560.428	564.964	0.43533	0.43533	1738.49	0.01141	2.00342	0.983698	0.976565	0.970734	0.965827	13067091	3.81601	3.83101	3.85351
NK-AML-621	Dx	939071	939071	12715837	12715837	12199729	1	0.959412	11663776	0.956068	1173606235	634008949	154657455	384939831	634008949	0.672003	0.327997	0.8039	675.145	679.982	0.493661	0.493661	1780.87	0.010777	1.99408	0.985716	0.978753	0.97311	0.96849	42810756	3.69299	3.701	3.70634
NK-AML-623	Dx	939071	939071	19252556	19252556	13502604	1	0.701341	12655440	0.937259	1273379958	614981425	140630054	517768479	614981425	0.59339	0.40661	0.813886	654.883	659.282	0.316266	0.316266	1592.08	0.01046	2.5653	0.98292	0.972811	0.964866	0.95891	7005492	5.36765	5.42785	5.49607
NK-AML-625	control	939071	939071	13264040	13264040	11224867	1	0.846263	10627127	0.946749	1068866793	527346580	131484977	410035236	527346580	0.616383	0.383617	0.800427	561.562	565.378	0.39364	0.39364	1626.42	0.011094	2.08627	0.983664	0.975569	0.969538	0.964221	10783417	4.24991	4.27488	4.29984
NK-AML-625	Dx	939071	939071	13484162	13484162	12925794	1	0.958591	12306941	0.952123	1237819004	640350085	157273596	440195323	640350085	0.644378	0.355622	0.802822	681.897	686.256	0.470189	0.470189	1705.38	0.01046	1.84975	0.98811	0.982204	0.976621	0.972647	41482820	3.57856	3.58703	3.58986
NK-AML-626	Dx	939071	939071	10271081	10271081	8958243	1	0.872181	8487764	0.947481	853497899	397344419	100993654	355159826	397344419	0.583877	0.416123	0.797339	423.125	426.335	0.383027	0.383027	1534.7	0.01046	2.04969	0.983935	0.975859	0.969322	0.963804	9694299	4.43046	4.46262	4.48835
NK-AML-627	Dx	939071	939071	13251112	13251112	11387967	1	0.859397	10742122	0.943287	1080052398	486342826	128762722	464946850	486342826	0.569515	0.430485	0.790666	517.898	521.299	0.363387	0.363387	1484.42	0.009826	1.98213	0.985668	0.978914	0.973248	0.969161	10891309	4.4234	4.44825	4.47585
NK-AML-628	control	939071	939071	12965533	12965533	11978128	1	0.923844	11333053	0.946146	1139409911	529119541	142488626	467801744	529119541	0.589435	0.410565	0.78784	563.45	566.336	0.404056	0.404056	1530.85	0.008875	1.90046	0.988162	0.982487	0.977543	0.973594	20863675	4.10577	4.11386	4.12464
NK-AML-628	Dx	939071	939071	11915794	11915794	11461643	1	0.961887	10864640	0.947913	1093317021	572821415	139814947	380680659	572821415	0.651811	0.348189	0.803806	609.987	613.872	0.475965	0.475965	1727.16	0.009826	1.88884	0.988404	0.981847	0.976229	0.972125	39854662	3.61003	3.61749	3.62246
NK-AML-629	control	939071	939071	11769059	11769059	10841707	1	0.921204	10277611	0.94797	1033371867	490085676	132984082	410302109	490085676	0.602948	0.397052	0.786566	521.884	524.966	0.412296	0.412296	1563.42	0.009826	1.86158	0.98606	0.979856	0.974574	0.970588	18978145	3.93455	3.94924	3.96149
NK-AML-629	Dx	939071	939071	12793126	12793126	12282893	1	0.960117	11652535	0.94868	1172912669	626028019	150248808	396635842	626028019	0.661837	0.338163	0.806449	666.646	671.21	0.484502	0.484502	1759.49	0.01046	1.93991	0.986447	0.979719	0.974069	0.969728	43345190	3.63668	3.64468	3.65267
NK-AML-631	Dx	939071	939071	11725542	11725542	10415643	1	0.888287	9832018	0.943966	988498294	467222476	122530617	398745201	467222476	0.596615	0.403385	0.792234	497.537	500.31	0.39452	0.39452	1558.14	0.009509	2.11996	0.987253	0.979083	0.973185	0.968506	13065901	4.50743	4.52933	4.55368
NK-AML-632	Dx	939071	939071	12158779	12158779	10057882	1	0.827212	9511186	0.945645	956384550	446530761	113254144	396599645	446530761	0.585314	0.414686	0.797683	475.503	478.577	0.363614	0.363614	1539.14	0.010143	2.08986	0.984956	0.975614	0.968618	0.962263	8244500	4.51205	4.55022	4.58075
NK-AML-674	control	939071	939071	8163999	8163999	7134967	1	0.873955	6733912	0.94379	678099503	369399562	100211683	208488258	369399562	0.69254	0.30746	0.786607	393.367	395.492	0.447994	0.447994	1795.82	0.009826	1.7815	0.987581	0.980911	0.974615	0.970018	9287548	3.28736	3.30778	3.3316
NK-AML-674	Dx	939071	939071	17214442	17214442	13743866	1	0.798392	12919924	0.94005	1301898023	769688425	179969287	352240311	769688425	0.729441	0.270559	0.81049	819.628	824.483	0.442691	0.442691	1948.94	0.009826	1.83219	0.987627	0.982901	0.97921	0.975946	12292932	3.11144	3.12766	3.13848
NK-AML-675	control	939071	939071	14883374	14883374	12153763	1	0.8166	11382683	0.936556	1145669258	616868460	169304343	359496455	616868460	0.686213	0.313787	0.784647	656.892	660.904	0.410365	0.410365	1774.98	0.010143	2.07831	0.9862	0.979833	0.974448	0.970359	10849105	3.88383	3.90243	3.93034
NK-AML-675	Dx	939071	939071	12056801	12056801	9700060	1	0.80453	9104946	0.938648	917148018	479951254	116211142	320985622	479951254	0.650018	0.349982	0.805068	511.092	514.848	0.394134	0.394134	1725.11	0.010777	1.83874	0.985894	0.980205	0.974994	0.971166	7740978	3.5379	3.56831	3.58858
NK-AML-676	control	939071	939071	10431601	10431601	9359895	1	0.897264	8856289	0.946195	891889083	469741771	125772830	296374482	469741771	0.6677	0.3323	0.7888	500.22	503.86	0.445848	0.445848	1736.23	0.010777	1.76793	0.986332	0.981104	0.976478	0.972028	13988552	3.37105	3.38414	3.39723
NK-AML-676	Dx	939071	939071	15717146	15717146	12119451	1	0.771097	11384720	0.939376	1147214895	693559809	160642164	293012922	693559809	0.744588	0.255412	0.811939	738.56	744.127	0.436907	0.436907	1992.96	0.011094	1.79741	0.985892	0.980833	0.977256	0.973595	9906761	2.98956	3.00438	3.02248
NK-AML-677	control	939071	939071	10153251	10153251	9416735	1	0.92746	8907679	0.945941	897646401	457581476	135246004	304818921	457581476	0.660424	0.339576	0.771863	487.27	489.751	0.446213	0.446213	1680.44	0.009192	1.77446	0.988689	0.984331	0.97943	0.975577	19546963	3.49152	3.5042	3.51265
NK-AML-677	Dx	939071	939071	8921786	8921786	8128697	1	0.911106	7672687	0.943901	773040926	397972469	113513220	261555237	397972469	0.661654	0.338346	0.778072	423.794	426.655	0.441652	0.441652	1697.11	0.01046	1.83114	0.988242	0.983004	0.97737	0.973052	14255308	3.57105	3.58771	3.59882
NK-AML-678	control	939071	939071	15026246	15026246	10920268	1	0.726746	10217405	0.935637	1028110089	535145624	154283581	338680884	535145624	0.670579	0.329421	0.776215	569.867	574.573	0.352614	0.352614	1715.9	0.011094	1.82404	0.985115	0.979187	0.974742	0.970754	6784111	3.53573	3.56405	3.59237
NK-AML-678	Dx	939071	939071	8445751	8445751	7843287	1	0.928667	7410773	0.944856	746593147	380949432	110484916	255158799	380949432	0.658236	0.341764	0.775179	405.666	408.693	0.446589	0.446589	1682.07	0.010777	1.7172	0.986296	0.981398	0.975854	0.971652	16731589	3.37426	3.38477	3.39529
NK-AML-679	control	939071	939071	10566889	10566889	9909595	1	0.937797	9409956	0.94958	947856787	399793154	120536975	427526658	399793154	0.548954	0.451046	0.768345	425.733	428.243	0.374599	0.374599	1390.44	0.009192	1.74083	0.988606	0.98351	0.9781	0.973924	18727754	4.13835	4.15163	4.16713
NK-AML-679	Dx	939071	939071	8340237	8340237	7612112	1	0.912697	7191475	0.944741	724635240	372367360	111035296	241232584	372367360	0.667098	0.332902	0.770305	396.527	398.837	0.44205	0.44205	1693.99	0.009826	1.72657	0.988447	0.984292	0.979343	0.975117	13398324	3.37493	3.39054	3.40095
NK-AML-680	control	939071	939071	13031923	13031923	10303710	1	0.790652	9676933	0.93917	974613065	484306697	137558689	352747679	484306697	0.638064	0.361936	0.778797	515.73	518.508	0.367952	0.367952	1638.13	0.009509	1.88548	0.987989	0.983128	0.978386	0.974232	7677193	3.82346	3.8562	3.88349
NK-AML-680	Dx	939071	939071	13655367	13655367	10973391	1	0.803595	10304165	0.939014	1037809179	520211881	150429888	367167410	520211881	0.646209	0.353791	0.775693	553.964	557.744	0.377186	0.377186	1652.43	0.011094	1.85297	0.987642	0.983634	0.979273	0.975903	8745926	3.71934	3.74504	3.77075
NK-AML-681	control	939071	939071	13453167	13453167	11546437	1	0.858269	10865933	0.941064	1094909758	552306884	152072419	390530455	552306884	0.643322	0.356678	0.784104	588.142	592.346	0.406476	0.406476	1662.88	0.010777	1.93577	0.986614	0.982146	0.977581	0.973959	12497842	3.85804	3.87484	3.89164
NK-AML-681	Dx	939071	939071	14198545	14198545	8093127	1	0.569997	7475950	0.923741	751949006	373645724	113720454	264582828	373645724	0.648137	0.351863	0.766663	397.889	400.246	0.260552	0.260552	1638.07	0.009509	1.67467	0.987181	0.982919	0.979303	0.975711	3354987	3.42551	3.4798	3.54313
NK-AML-683	control	939071	939071	10472286	10472286	8266526	1	0.789372	7754507	0.938061	780607018	399133001	113169509	268304508	399133001	0.656287	0.343713	0.779096	425.03	428.137	0.377359	0.377359	1685.56	0.01046	1.90283	0.986667	0.981623	0.976438	0.971938	6301392	3.75484	3.79426	3.82929
NK-AML-683	Dx	939071	939071	9940845	9940845	8307752	1	0.835719	7804836	0.939464	785871818	408705952	115073638	262092228	408705952	0.666495	0.333505	0.780301	435.224	438.365	0.407067	0.407067	1714.43	0.010143	1.84964	0.986305	0.980761	0.976262	0.97205	8062325	3.58185	3.60671	3.63157
NK-AML-684	control	939071	939071	7271016	7271016	6627665	1	0.911518	6272338	0.946387	631675514	322065010	90373085	219237419	322065010	0.652927	0.347073	0.780881	342.961	345.437	0.438558	0.438558	1680.77	0.010777	1.94066	0.985725	0.979284	0.973194	0.967805	11399095	3.82614	3.84429	3.86849
NK-AML-684	Dx	939071	939071	9321670	9321670	7874998	1	0.844805	7426319	0.943025	747890614	376321040	109593215	261976359	376321040	0.649713	0.350287	0.77446	400.738	403.824	0.399709	0.399709	1658.75	0.011094	1.91386	0.986459	0.980854	0.975842	0.971057	7926314	3.83333	3.86252	3.89172
NK-AML-685	control	939071	939071	16296663	16296663	12891712	1	0.791065	12150143	0.942477	1222854893	633266103	181776922	407811868	633266103	0.666508	0.333492	0.776973	674.354	678.853	0.384739	0.384739	1707.15	0.010777	1.79591	0.988155	0.984117	0.979709	0.976113	10028703	3.48767	3.50822	3.52535
NK-AML-685	Dx	939071	939071	9714416	9714416	7800626	1	0.802995	7365370	0.944202	741544429	373711452	108427583	259405394	373711452	0.650182	0.349818	0.775111	397.959	400.674	0.380889	0.380889	1661.34	0.011094	1.79675	0.987801	0.982409	0.976515	0.971848	6305940	3.59739	3.62799	3.66267
NK-AML-686	control	939071	939071	17130223	17130223	12779137	1	0.745999	11983928	0.937773	1205758125	591755152	172308205	441694768	591755152	0.633679	0.366321	0.774484	630.15	634.08	0.342025	0.342025	1617.86	0.009826	1.78113	0.988066	0.984005	0.979851	0.976232	7924678	3.65712	3.67875	3.71119
NK-AML-686	Dx	939071	939071	9509987	9509987	8424830	1	0.885893	7975695	0.946689	803077250	379339758	122036054	301701438	379339758	0.624318	0.375682	0.756598	403.952	406.69	0.394936	0.394936	1557.15	0.010777	1.65996	0.988698	0.985097	0.980361	0.976002	10552434	3.53342	3.55137	3.56733
NK-AML-688	control	939071	939071	15992455	15992455	13719857	1	0.857896	12856582	0.937078	1294374371	660344623	190046363	443983385	660344623	0.65699	0.34301	0.776519	703.189	707.661	0.408822	0.408822	1681.78	0.01046	1.95487	0.98768	0.982685	0.978304	0.974817	14957624	3.84818	3.86309	3.87967
NK-AML-688	Dx	939071	939071	10052824	10052824	8048548	1	0.800626	7527444	0.935255	757622948	380669242	110222166	266731540	380669242	0.647936	0.352064	0.775465	405.368	408.318	0.37492	0.37492	1656.36	0.011094	1.87302	0.985848	0.980168	0.974763	0.970784	6269727	3.76372	3.80154	3.83935
NK-AML-689	control	939071	939071	10325201	10325201	9532261	1	0.923203	9020541	0.946317	908689998	453848833	129766610	325074555	453848833	0.64226	0.35774	0.77765	483.296	486.47	0.435202	0.435202	1646.47	0.011094	1.8497	0.988467	0.983719	0.97855	0.974773	18257479	3.71735	3.72381	3.73671
NK-AML-689	Dx	939071	939071	9797876	9797876	8849208	1	0.903176	8361570	0.944895	842267661	430170861	122924321	289172479	430170861	0.656674	0.343326	0.777752	458.081	460.959	0.434698	0.434698	1683.64	0.01046	1.90479	0.988256	0.98306	0.977723	0.973582	14035178	3.74652	3.76487	3.77711
NK-AML-690	control	939071	939071	10747570	10747570	9845811	1	0.916096	9288346	0.94338	935719314	461761158	134631114	339327042	461761158	0.637362	0.362638	0.774257	491.721	494.994	0.425388	0.425388	1626.79	0.010143	1.7491	0.987309	0.983073	0.978485	0.974789	17076685	3.55832	3.56503	3.5762
NK-AML-690	Dx	939071	939071	9756331	9756331	8770568	1	0.898962	8273832	0.943363	833203756	397626542	113368782	322208432	397626542	0.61329	0.38671	0.778141	423.425	426.492	0.403522	0.403522	1573.2	0.010143	1.78448	0.986533	0.980679	0.975423	0.970773	12250736	3.75853	3.77072	3.79104
NK-AML-691	control	939071	939071	9866322	9866322	8664865	1	0.878226	8196293	0.945923	823454688	389251913	113814836	320387939	389251913	0.610922	0.389078	0.773758	414.507	417.063	0.39062	0.39062	1558.3	0.009826	2.03445	0.987563	0.979598	0.973287	0.967886	10384658	4.32979	4.36058	4.38521
NK-AML-691	Dx	939071	939071	10047408	10047408	9131096	1	0.908801	8679153	0.950505	874162310	416204850	120513336	337444124	416204850	0.61398	0.38602	0.775463	443.209	446.399	0.41014	0.41014	1569.55	0.01046	1.77142	0.986624	0.982073	0.977382	0.973054	14197282	3.73132	3.75027	3.765
NK-AML-692	control	939071	939071	17114585	17114585	15581578	1	0.910427	14813429	0.950701	1489004449	687558868	200698831	600746750	687558868	0.596545	0.403455	0.774053	732.169	736.816	0.397761	0.397761	1522.21	0.009509	2.02422	0.988141	0.983409	0.978662	0.975159	23769853	4.39245	4.40319	4.42109
NK-AML-692	Dx	939071	939071	14163786	14163786	13088534	1	0.924084	12437071	0.950226	1252331618	606366318	175610030	470355270	606366318	0.624416	0.375584	0.775428	645.709	650.181	0.423872	0.423872	1596.16	0.010143	1.86834	0.98746	0.983999	0.980364	0.977017	24661730	3.8713	3.88018	3.88905
NK-AML-693	control	939071	939071	12247806	12247806	10690554	1	0.872855	10096762	0.944456	1017411644	513714953	139977358	363719333	513714953	0.642505	0.357495	0.785867	547.046	550.239	0.415281	0.415281	1664.5	0.009826	1.97928	0.987911	0.982186	0.977176	0.973034	12872582	3.93598	3.95896	3.97939
NK-AML-693	Dx	939071	939071	9604769	9604769	8912193	1	0.927892	8449381	0.94807	851279892	415742040	119906396	315631456	415742040	0.629227	0.370773	0.776147	442.716	445.715	0.428564	0.428564	1609.95	0.010777	1.81185	0.987907	0.983444	0.978233	0.974106	17468380	3.72377	3.73582	3.74785
NK-AML-694	control	939071	939071	13474768	13474768	12108729	1	0.898622	11513066	0.950807	1159747250	552790898	152264613	454691739	552790898	0.607939	0.392061	0.784039	588.657	592.006	0.40618	0.40618	1571.29	0.009509	1.83284	0.988649	0.983731	0.979535	0.975264	16927388	3.85955	3.86803	3.88498
NK-AML-694	Dx	939071	939071	11994125	11994125	10926410	1	0.91098	10405703	0.952344	1048107616	475918915	141156593	431032108	475918915	0.588752	0.411248	0.771249	506.798	509.75	0.392865	0.392865	1496.88	0.009826	1.69352	0.989114	0.984437	0.979274	0.975338	16469192	3.74055	3.75568	3.76828
NK-AML-695	control	939071	939071	12480336	12480336	10992820	1	0.880811	10390999	0.945253	1046143137	486168771	142272650	417701716	486168771	0.600722	0.399278	0.77361	517.712	521.048	0.385691	0.385691	1531.99	0.009509	1.90163	0.98772	0.98169	0.976575	0.972175	13043433	4.11354	4.12915	4.14737
NK-AML-695	Dx	939071	939071	12638985	12638985	11309793	1	0.894834	10693132	0.945475	1077068099	506579108	141654803	428834188	506579108	0.60185	0.39815	0.781476	539.447	542.944	0.396838	0.396838	1550.47	0.009826	1.7458	0.986653	0.982276	0.978522	0.974878	14936847	3.72221	3.73804	3.75387
NK-AML-696	control	939071	939071	10957131	10957131	9561798	1	0.872655	9016595	0.942981	908082168	455907491	128983201	323191476	455907491	0.644094	0.355906	0.779475	485.488	488.709	0.411963	0.411963	1655.05	0.010143	1.82354	0.986925	0.982455	0.977731	0.973865	11334376	3.65013	3.67069	3.68898
NK-AML-696	Dx	939071	939071	10819064	10819064	9735318	1	0.89983	9198698	0.944879	926665103	460443934	124781630	341439539	460443934	0.631539	0.368461	0.78678	490.319	493.903	0.421372	0.421372	1638	0.01046	2.00773	0.986525	0.981225	0.975777	0.971727	14397358	4.0582	4.07171	4.08971
NK-AML-697	control	939071	939071	11934649	11934649	10672108	1	0.894212	10120718	0.948334	1019600574	509770991	143537746	366291837	509770991	0.64075	0.35925	0.780291	542.846	546.805	0.422906	0.422906	1648.18	0.010143	1.71951	0.987207	0.982909	0.978776	0.975038	15244248	3.4508	3.46577	3.47575
NK-AML-697	Dx	939071	939071	14622661	14622661	12717259	1	0.869695	12070700	0.949159	1215880334	583606115	165906883	466367336	583606115	0.616436	0.383564	0.778647	621.472	625.751	0.395159	0.395159	1582.3	0.01046	1.78786	0.987205	0.983259	0.979491	0.975838	14175260	3.73797	3.75641	3.76871
NK-AML-698	control	939071	939071	11114982	11114982	10183028	1	0.916153	9666078	0.949234	973658346	456330805	132723706	384603835	456330805	0.604991	0.395009	0.774683	485.939	488.321	0.40649	0.40649	1545.02	0.009192	1.75025	0.989317	0.984816	0.980115	0.976232	16937876	3.7444	3.75834	3.76996
NK-AML-698	Dx	939071	939071	11979907	11979907	10898883	1	0.909764	10342572	0.948957	1041786547	490097548	144136969	407552030	490097548	0.608795	0.391205	0.772739	521.896	524.245	0.405049	0.405049	1550.83	0.008875	1.71883	0.989987	0.985568	0.981712	0.97781	16805989	3.66196	3.67701	3.68955
NK-AML-699	control	939071	939071	12007021	12007021	10579322	1	0.881095	9998436	0.945092	1005435944	454677346	139021778	411736820	454677346	0.590489	0.409511	0.765838	484.178	487.072	0.374927	0.374927	1490.76	0.009192	1.90263	0.987186	0.982128	0.97698	0.973015	12352056	4.23007	4.24507	4.27008
NK-AML-699	Dx	939071	939071	12205586	12205586	10648851	1	0.872457	10066709	0.945333	1014093495	496654424	141238206	376200865	496654424	0.629027	0.370973	0.778586	528.878	532.459	0.402879	0.402879	1614.49	0.011094	1.76897	0.986882	0.982913	0.979192	0.975667	12408543	3.62655	3.64185	3.66225
NK-AML-700	control	939071	939071	11283464	11283464	10204550	1	0.904381	9662443	0.946876	973422982	481570048	136111566	355741368	481570048	0.634546	0.365454	0.779641	512.815	516.245	0.422567	0.422567	1630.86	0.010143	1.7382	0.987119	0.983003	0.978895	0.975395	15755732	3.52875	3.53582	3.54759
NK-AML-700	Dx	939071	939071	11933549	11933549	8774644	1	0.735292	8251093	0.940334	831082414	393554123	116414889	321113402	393554123	0.61362	0.38638	0.771722	419.089	421.469	0.326523	0.326523	1561.06	0.009192	1.60866	0.987626	0.983288	0.97952	0.976129	5313747	3.42736	3.46462	3.49442
NK-AML-701	control	939071	939071	12010599	12010599	10785466	1	0.897996	10191980	0.944974	1026744328	489964186	143742471	393037671	489964186	0.6172	0.3828	0.773172	521.754	524.937	0.403904	0.403904	1573.12	0.01046	1.77945	0.989164	0.985157	0.981369	0.977056	15166299	3.73938	3.75441	3.76693
NK-AML-701	Dx	939071	939071	12736751	12736751	11064045	1	0.868671	10440518	0.943644	1051587530	517426044	150321006	383840480	517426044	0.63499	0.36501	0.774883	550.998	554.561	0.402224	0.402224	1622.04	0.010143	1.80052	0.988303	0.984541	0.980364	0.977002	12437756	3.67358	3.68957	3.7109
NK-AML-702	control	939071	939071	11362996	11362996	10351693	1	0.911	9810857	0.947754	988405201	472165169	142889501	373350531	472165169	0.62227	0.37773	0.76768	502.8	505.58	0.411415	0.411415	1574.78	0.009192	1.70804	0.989378	0.98533	0.980594	0.976957	16691106	3.58502	3.59926	3.61112
NK-AML-702	Dx	939071	939071	13006724	13006724	10755400	1	0.826911	10147936	0.94352	1022163609	505657156	145989461	370516992	505657156	0.637517	0.362483	0.775968	538.465	541.33	0.384917	0.384917	1630.78	0.009509	1.79248	0.98921	0.984668	0.979406	0.975432	9689630	3.64697	3.66328	3.68501
NK-AML-703	control	939071	939071	12127568	12127568	10690425	1	0.881498	10096638	0.944456	1015328309	479319162	142712613	393296534	479319162	0.612641	0.387359	0.77057	510.418	514.135	0.391318	0.391318	1556.24	0.01141	1.86281	0.987641	0.981698	0.975867	0.971715	13028521	3.96542	3.98055	4.00073
NK-AML-703	Dx	939071	939071	11709894	11709894	10423440	1	0.89014	9819393	0.942049	987386294	464414501	139422526	383549267	464414501	0.611551	0.388449	0.769106	494.547	497.128	0.392673	0.392673	1550.52	0.008875	1.98851	0.989829	0.983554	0.977955	0.973054	13536536	4.24794	4.2698	4.28681
NK-AML-704	control	939071	939071	23561491	23561491	17938666	1	0.761355	16946432	0.944687	1706346360	696950738	199837458	809558164	696950738	0.52556	0.47444	0.777163	742.17	746.724	0.292872	0.292872	1346.46	0.009509	1.77791	0.989293	0.986101	0.983241	0.980087	9478947	4.38276	4.40554	4.43339
NK-AML-704	Dx	939071	939071	24106343	24106343	18856554	1	0.782224	17781552	0.942991	1791587074	824208855	235275735	732102484	824208855	0.591367	0.408633	0.777934	877.685	881.462	0.33852	0.33852	1516.56	0.008241	1.7989	0.99012	0.986947	0.98442	0.981838	12559427	3.92776	3.94303	3.96592
NK-AML-705	control	939071	939071	23685069	23685069	18093730	1	0.76393	17241751	0.952913	1734526164	711600500	203877738	819047926	711600500	0.527797	0.472203	0.777299	757.771	762.395	0.297468	0.297468	1352.43	0.009826	2.22923	0.988704	0.98252	0.977771	0.973711	9973692	5.47336	5.51137	5.54431
NK-AML-705	Dx	939071	939071	23157173	23157173	19463423	1	0.840492	18403448	0.94554	1853995165	794967413	223636258	835391494	794967413	0.54941	0.45059	0.780448	846.547	851.951	0.339893	0.339893	1413.51	0.009509	1.81266	0.988486	0.98508	0.982387	0.980008	15741327	4.24586	4.26051	4.27027
NK-AML-706	control	939071	939071	25186886	25186886	20254274	1	0.80416	19295368	0.952657	1941081724	799857875	219104542	922119307	799857875	0.524946	0.475054	0.784973	851.754	856.287	0.314425	0.314425	1358.4	0.008875	2.20125	0.989179	0.983111	0.978697	0.974873	13162243	5.36575	5.39784	5.42458
NK-AML-706	Dx	939071	939071	22266064	22266064	19153614	1	0.860216	18136392	0.946891	1827663367	861546036	242206860	723910471	861546036	0.603915	0.396085	0.780561	917.445	922.022	0.383101	0.383101	1553.97	0.008558	1.79731	0.989107	0.985776	0.983215	0.980536	19290648	3.8233	3.83736	3.84673
NK-AML-707	control	939071	939071	23017280	23017280	18079911	1	0.785493	17130179	0.94747	1725168653	748598649	217354076	759215928	748598649	0.559918	0.440082	0.774985	797.169	802.376	0.322013	0.322013	1430.46	0.009826	2.15693	0.989057	0.983986	0.978825	0.974632	11578659	4.99872	5.02792	5.06199
NK-AML-707	Dx	939071	939071	23142270	23142270	19236655	1	0.831235	18124590	0.94219	1826449635	857629658	240107886	728712091	857629658	0.601023	0.398977	0.78127	913.275	918.484	0.366921	0.366921	1547.93	0.009509	1.64603	0.988731	0.986084	0.984031	0.981973	16228811	3.51299	3.52757	3.53973
NK-AML-708	control	939071	939071	24879815	24879815	20292983	1	0.81564	19453210	0.958618	1957601697	675829237	180435524	1101336936	675829237	0.437405	0.562595	0.789276	719.679	724.148	0.268948	0.268948	1138.08	0.009192	2.1236	0.987128	0.98116	0.975265	0.971176	11430772	6.19223	6.22427	6.26166
NK-AML-708	Dx	939071	939071	23793867	23793867	20548339	1	0.863598	19565559	0.952172	1970685013	743568646	201723443	1025392924	743568646	0.479677	0.520323	0.786602	791.813	795.391	0.30941	0.30941	1243.84	0.008241	1.71421	0.988222	0.984188	0.981746	0.97903	16556882	4.55884	4.574	4.58916
NK-AML-709	control	939071	939071	25240189	25240189	20993653	1	0.831755	20165265	0.960541	2029812652	717751474	203414877	1108646301	717751474	0.453818	0.546182	0.779177	764.321	769.786	0.281553	0.281553	1165.68	0.01046	2.24427	0.987976	0.982099	0.977396	0.972867	13150695	6.38206	6.4147	6.44734
NK-AML-709	Dx	939071	939071	23324762	23324762	20386580	1	0.874032	19502352	0.956627	1964221731	641145860	183783182	1139292689	641145860	0.419978	0.580022	0.777213	682.745	687.351	0.272156	0.272156	1076.03	0.010143	1.73136	0.988009	0.984633	0.981809	0.979223	14844983	5.32432	5.33934	5.35937
NK-AML-710	control	939071	939071	24313774	24313774	19186349	1	0.789114	18315536	0.954613	1843176017	716946612	201153192	925076213	716946612	0.498108	0.501892	0.780903	763.464	768.72	0.291953	0.291953	1282.27	0.01046	2.19009	0.988278	0.982474	0.978087	0.974691	10992987	5.66099	5.69998	5.73897
NK-AML-710	Dx	939071	939071	24635378	24635378	20394857	1	0.827869	19297486	0.946194	1944083014	804419112	212762289	926901613	804419112	0.523219	0.476781	0.790832	856.612	861.847	0.323297	0.323297	1364.04	0.009826	1.86144	0.987866	0.983978	0.980992	0.978514	14723602	4.5168	4.5324	4.5558
